# Supplementary material for: Clonal hematopoiesis associated with epigenetic aging and clinical outcomes
Source: Aging Cell. 2021 May 29;20(6):e13366. doi: 10.1111/acel.13366 (PMC8208788; doi:10.1111/acel.13366)
Supplement: Supplementary file 1 — Table S6 [file ACEL-20-e13366-s003.xlsx]

## Sheet: Supplementary Table S6
Supplementary Table S6
List of hematopoietic genes and variants queried
Gene name	Reported mutations used for variant calling	Accession
ASXL1	Frameshift/nonsense/splice-site in exon 11-12	NM_015338
ASXL2	Frameshift/nonsense/splice-site in exon 11-12	NM_018263
BCOR	Frameshift/nonsense/splice-site	NM_001123385
BCORL1	Frameshift/nonsense/splice-site	NM_021946
BRAF	G464E, G464V, G466E, G466V, G469R, G469E, G469A, G469V, V471F, V472S, L485W, N581S, I582M, I592M, I592V, D594N, D594G, D594V, D594E, F595L, F595S, G596R, L597V, L597S, L597Q, L597R, A598V, V600M, V600L, V600K, V600R, V600E, V600A, V600G, V600D, K601E, K601N, R603*, W604R, W604G, S605G, S605F, S605N, G606E, G606A, G606V, H608R, H608L, G615R, S616P, S616F, L618S, L618W	NM_004333
BRCC3	Frameshift/nonsense/splice-site	NM_024332
CBL	RING finger missense p.381-421	NM_005188
CBLB	RING finger missense p.372-412	NM_170662
CEBPA	Frameshift/nonsense/splice-site	NM_004364
CREBBP	Frameshift/nonsense/splice-site, D1435E, R1446L, R1446H, R1446C, Y1450C, P1476R, Y1482H, H1487Y, W1502C, Y1503D, Y1503H, Y1503F, S1680del	NM_004380
CSF1R	L301F, L301S, Y969C, Y969N, Y969F, Y969H, Y969D	NM_005211
CSF3R	T615A, T618I, truncating c.741-791	NM_000760
CTCF	Frameshift/nonsense, R377C, R377H, P378A, P378L	NM_006565
CUX1	Frameshift/nonsense	NM_181552
DNMT3A	Frameshift/nonsense/splice-site, F290I, F290C, F290S, L295P, L295Q, L295V, V296G, V296L, V296M, W297C, W297R, W297G, G298W, G298R, G298E, W306C, P307S, P307R, P307L, P307T, I310S, I310T, S312F, R326H, R326L, R326C, R326S, V328D, V328G, F331V, G332R, G332E, S337A, S337L, S337P, V339A, V339M, V339G, L344Q, L344P, L347P, L347R, L347Q,Y365C, R366C, R366P, R366H, R366G, A368T, A368V, I369N, I369S, V37…	NM_022552
EED	Frameshift/nonsense/splice-site, L240Q, I363M	NM_003797
EP300	Frameshift/nonsense/splice_site, VF1148_1149del, D1399N, D1399Y, P1452L, Y1467N, Y1467H, Y1467C, R1627W, A1629V	NM_001429
ETNK1	N244S, N244T, N244K	NM_018638
ETV6	Frameshift/nonsense/splice-site	NM_001987
EZH2	Frameshift/nonsense/splice-site, Q62R, N102S, F145S, F145C, F145Y, F145L, G159R, E164D, R202Q, K238E, E244K, R283Q, H292R, P488S, R497Q, R561H, T568I, K629E, Y641N, Y641H, Y641S, Y641C, Y641F, D659Y, D659G, V674M, A677G, A677V, R679C, R679H, R685C, R685H, A687V, N688I, N688K, H689Y, S690P, I708V, I708T, I708M, E720K, E740K	NM_001203247
FLT3	V579A, V592A, V592I, F594L, FY590-591GD, D835Y, D835H, D835E, del835	NM_004119
GATA1	Frameshift/nonsense/splice-site	NM_002049
GATA2	Frameshift/nonsense/splice-site, R293Q, N317H, A318T, A318V, A318G, G320D, L321P, L321F, L321V, Q328P, R330Q, R361L, L359V, A372T, R384G, R384K	NM_001145661
GATA3	Frameshift/nonsense/splice-site ZNF domain, R276W, R276Q, N286T, L348V,	NM_001002295
GNA13	I34T, G57S, S62F, M68K, Q134R, Y145F, L152F, E167D, Q169H, R264H, E273K, V322G, V362G, L371F	NM_006572
GNAS	R201(844)S, R201(844)C, R201(844)H, R201(844)L, Q227(870)K, Q227(870)R, Q227(870)L, Q227(870)H, R374(1017)C	NM_016592
GNB1	K57N, K57M, K57E, K57T, I80T, I80N	NM_002074
IDH1	R132C, R132G, R132H, R132L, R132P, R132V	NM_005896
IDH2	R140W, R140Q, R140L, R140G, R172W, R172G, R172K, R172T, R172M, R172N, R172S	NM_002168
IKZF1	Frameshift/nonsense	NM_006060
IKZF2	Frameshift/nonsense	NM_016260
IKZF3	Frameshift/nonsense	NM_012481
JAK1	T478A, T478S, V623A, A634D, L653F, R724H, R724Q, R724P, T782M, L783F	NM_002227
JAK2	N533D, N533Y, N533S, H538R, K539E, K539L, I540T, I540V, V617F, R683S, R683G, del/ins537-539L, del/ins538-539L, del/ins540-543MK, del/ins540-544MK, del/ins541-543K, del542-543, del543-544, ins11546-547	NM_004972
JAK3	M511T, M511I, A572V, A572T, A573V, R657Q, V715I, V715A	NM_000215
KDM6A	Frameshift/nonsense/splice-site, del419	NM_021140
KIT	ins503, V559A, V559D, V559G, V559I, V560D, V560A, V560G, V560E, del560, E561K, del579, P627L, P627T, R634W, K642E, K642Q, V654A, V654E, H697D, E761D, K807R, D816H, D816Y, D816F, D816I, D816V, D816H, del551-559	NM_000222
KRAS	G12D, G12A, G12E, G12V, G13D, G13C, G13Y, G13F, G13R, G13A, G13V, G13E, V14I, T58I, G60D, G60A, G60V, Q61K, Q61E, Q61P, Q61R, Q61L, Q61H, K117E, K117N, A146T, A146P, A146V	NM_033360
LUC7L2	Frameshift/nonsense/splice-site	NM_016019
MLL	Frameshift/nonsense	NM_005933
MLL2	Frameshift/nonsense	NM_003482
MPL	S505G, S505N, S505C, L510P, del513, W515A, W515R, W515K, W515S, W515L, A519T, A519V, Y591D, W515-518KT	NM_005373
NF1	Frameshift/nonsense	NM_000267
NPM1	Frameshift p.W288fs (insertion at c.859_860, 860_861, 862_863, 863_864)	NM_002520
NRAS	G12S, G12R, G12C, G12N, G12P, G12Y, G12D, G12A, G12V, G12E, G13S, G13R, G13C, G13N, G13P, G13Y, G13D, G13A, G13V, G13E, G60E, G60R, Q61R, Q61L, Q61K, Q61P, Q61H, Q61Q	NM_002524
PDS5B	Frameshift/nonsense/splice-site, R1292Q	NM_015032
PHF6	Frameshift/nonsense/splice-site, A40D, M125I, S246Y, F263L, R274Q, C297Y, H302Y, H329L	NM_001015877
PHIP	Frameshift/nonsense/splice-site	NM_017934
PPM1D	Frameshift/nonsense, exon 5 or 6	NM_003620
PRPF8	M1307I, C1594W, D1598Y, D1598N, D1598V (ADD MORE VARS)	NM_006445
PTEN	Frameshift/nonsense/splice-site, D24G, R47G, F56V, L57W, H61R, K66N, Y68H, C71Y, F81C, Y88C, D92G, D92V, D92E, H93Y, H93D, H93Q, N94I, P95L, I101T, C105F, C105S, D107Y, L112V, H123Y, C124R, C124S, K125E, A126D, K128N, R130G, R130Q, R130L, G132D, I135V, I135K, C136R, C136F, K144Q, A151T, D153Y, D153N, Y155H, Y155C, R159K, R159S, R161K, R161I, G165R, G165E, S170N, S170I, R173C, Y174D, Y177C, H196Y,…	NM_000314
PTPN11	G60V, G60R, G60A, D61Y, D61V, D61G, Y63C, E69K, E69G, E69D, E69Q, F71L, F71K, A72T, A72V, A72D, T73I, E76K, E76Q, E76M, E76A, E76G, E139G, E139D, N308D, N308T, N339S, P491L, S502P, S502A, S502L, G503V, G503G, G503A, G503E, Q506P, T507A, T507K	NM_002834
RAD21	Frameshift/nonsense/splice-site, R65Q, H208R, Q474R	NM_006265
RUNX1	Frameshift/nonsense/splice-site, S73F, H78Q, H78L, R80C, R80P, R80H, L85Q, P86L, P86H, S114L, D133Y, L134P, R135G, R135K, R135S, R139Q, R142S, A165V, R174Q, R177L, R177Q, A224T, D171G, D171V, D171N, R205W, R223C	NM_001001890
SETBP1	D868N, D868T, S869N, G870S, I871T, D880N, D880Q	NM_015559
SETD2	Frameshift/nonsense, V1190M	NM_014159
SETDB1	Frameshift/nonsense, K715E	NM_001145415
SF1	Frameshift/nonsense/splice-site, T454M, Y476C, A508G	NM_004630
SF3A1	Frameshift/nonsense/splice-site, A57S, M117I, K166T, Y271C	NM_005877
SF3B1	G347V, R387W, R387Q, E592K, E622D, Y623C, R625L, R625C, R625G, H662Q, H662D, T663I, K666N, K666T, K666E, K666R, K700E, V701F, A708T, G740R, G740E, A744P, D781G, E783K, R831Q, L833F, E862K, R957Q	NM_012433
SMC1A	K190T, R586W, M689V, R807H, R1090H, R1090C	NM_006306
SMC3	Frameshift/nonsense, R155I, Q367E, D392V, K571R, R661P, G662C	NM_005445
SRSF2	Y44H, P95H, P95L, P95T, P95R, P95A, P107H, P95fs	NM_003016
STAG1	Frameshift/nonsense/splice-site, H1085Y	NM_005862
STAG2	Frameshift/nonsense/splice-site	NM_006603
SUZ12	Frameshift/nonsense	NM_015355
TET2	Frameshift/nonsense/splice-site, missense mutations in catalytic domains (p.1104-1481 and 1843-2002)	NM_001127208
TP53	Frameshift/nonsense/splice-site, S46F, G105C, G105R, G105D, G108S, G108C, R110L, R110C, T118A, T118R, T118I, S127F, S127Y, L130V, L130F, K132Q, K132E, K132W, K132R, K132M, K132N, F134V. F134L, F134S, C135W, C135S, C135F, C135G, C135Y, Q136K, Q136E, Q136P, Q136R, Q136L, Q136H, A138P, A138V, A138A, A138T, T140I, C141R, C141G, C141A, C141Y, C141S, C141F, C141W, V143M, V143A, V143E, L145Q, W146C, W14…	NM_001126112
U2AF1	D14G, S34F, S34Y, R35L, R156H, R156Q, Q157R, Q157P	NM_006758
U2AF2	R18W, Q143L, M144I, L187V, Q190L	NM_007279
WT1	Frameshift/nonsense/splice-site	NM_024426
ZRSR2	Frameshift/nonsense, R126P, E133G, C181F, D185G, C187Y, H191Y, I202N, T207M, F239V, F239Y, N261Y, C280R, C302R, C326R, H330R, N382K	NM_005089
