# Supplementary material for: Clonal hematopoiesis associated with epigenetic aging and clinical outcomes
Source: Aging Cell. 2021 May 29;20(6):e13366. doi: 10.1111/acel.13366 (PMC8208788; doi:10.1111/acel.13366)
Supplement: Supplementary file 2 — Table S7 [file ACEL-20-e13366-s001.xlsx]

## Sheet: Supplementary Table S7
Supplementary Table S7
List of persons in the study and mutations identified
ID	study	Mutated Gene1	Mutated Gene2	Mutated Gene3	Mutated Gene4	# mutations	Mutation Class	ExonicFunc.refGene1	ExonicFunc.refGene2	ExonicFunc.refGene3	ExonicFunc.refGene4	NonsynOI1	NonsynOI2	NonsynOI3	NonsynOI4	AF1	AF2	AF3	AF4	REF1	REF2	REF3	REF4	ALT1	ALT2	ALT3	ALT4	refcount1	refcount2	refcount3	refcount4	altcount1	altcount2	altcount3	altcount4	Has CHIP	AgeAccelComb Status
id1	FHS	DNMT3A				1	dnmt	splicing								0.17				T				C				29				5				yes	AgeAccelComb-
id2	FHS	RAD21				1	other	splicing								0.198				T				A				28				5				yes	AgeAccelComb-
id3	FHS	DNMT3A				1	dnmt	frameshift insertion				E392fs				0.094				C				CT				43				4				yes	AgeAccelComb-
id4	FHS	DNMT3A				1	dnmt	frameshift deletion				E856fs				0.161				CCT				C				33				5				yes	AgeAccelComb+
id5	FHS	DNMT3A				1	dnmt	splicing								0.174				C				G				35				7				yes	AgeAccelComb-
id6	FHS	ASXL1				1	asxl	frameshift insertion				G642fs				0.475				A				AG				20				18				yes	AgeAccelComb-
id7	FHS	DNMT3A				1	dnmt	nonsynonymous SNV				F732S				0.086				A				G				38				3				yes	AgeAccelComb-
id8	FHS	ASXL1				1	asxl	frameshift insertion				D879fs				0.116				T				TA				23				3				yes	AgeAccelComb-
id9	FHS	ASXL1	JAK2			2	mult	frameshift deletion	nonsynonymous SNV			R860fs	V617F			0.289	0.178			CAG	G			C	T			31	25			12	5			yes	AgeAccelComb-
id10	FHS	DNMT3A	TET2			2	mult	nonsynonymous SNV	nonsynonymous SNV			R635Q	L1212S			0.179	0.193			C	T			T	C			30	24			6	5			yes	AgeAccelComb+
id11	FHS	DNMT3A				1	dnmt	frameshift insertion				G869fs				0.131				C				CAAAT				31				3				yes	AgeAccelComb-
id12	FHS	DNMT3A				1	dnmt	nonsynonymous SNV				R882H				0.18				C				T				28				6				yes	AgeAccelComb+
id13	FHS	DNMT3A				1	dnmt	nonsynonymous SNV				I705T				0.079				A				G				35				3				yes	AgeAccelComb-
id14	FHS	DNMT3A				1	dnmt	stopgain				W795X				0.129				C				T				28				4				yes	AgeAccelComb+
id15	FHS	DNMT3A				1	dnmt	stopgain				E285X				0.343				C				A				23				12				yes	AgeAccelComb+
id16	FHS	DNMT3A	DNMT3A			2	dnmt	frameshift deletion	stopgain			M585fs	Y584X			0.13	0.146			CA	TG			C	T			20	20			3	3			yes	AgeAccelComb-
id17	FHS	TET2				1	tet	stopgain				Q764X				0.152				C				T				22				3				yes	AgeAccelComb-
id18	FHS	JAK2				1	jak	nonsynonymous SNV				V617F				0.142				G				T				26				4				yes	AgeAccelComb+
id19	FHS	DNMT3A				1	dnmt	splicing				n				0.206				C				T				22				5				yes	AgeAccelComb+
id20	FHS	DNMT3A				1	dnmt	splicing								0.082				CT				C				50				4				yes	AgeAccelComb-
id21	FHS	GNAS				1	other	nonsynonymous SNV				Q227H				0.189				G				C				28				6				yes	AgeAccelComb-
id22	FHS	ZRSR2				1	splice	stopgain				Y347X				0.214				C				G				11				3				yes	AgeAccelComb-
id23	FHS	DNMT3A				1	dnmt	nonsynonymous SNV				Y660D				0.124				A				C				48				6				yes	AgeAccelComb+
id24	FHS	CBL	ETNK1			2	mult	nonsynonymous SNV	nonsynonymous SNV			L405R	N244S			0.166	0.287			T	A			G	G			29	24			5	9			yes	AgeAccelComb+
id25	FHS	DNMT3A				1	dnmt	nonsynonymous SNV				G543C				0.152				C				A				31				5				yes	AgeAccelComb-
id26	FHS	TET2				1	tet	nonsynonymous SNV				L1244P				0.134				T				C				39				6				yes	AgeAccelComb-
id27	FHS	CBL				1	other	nonsynonymous SNV				C396Y				0.141				G				A				27				4				yes	AgeAccelComb-
id28	FHS	SRSF2				1	splice	nonsynonymous SNV				p.Q601X				0.128				G				C				25				3				yes	AgeAccelComb-
id29	FHS	TP53				1	tp53	nonsynonymous SNV				M237I				0.263				C				G				14				5				yes	AgeAccelComb-
id30	FHS	DNMT3A	IDH2			2	mult	nonsynonymous SNV	nonsynonymous SNV			R635P	R140W			0.352	0.397			C	G			G	A			32	19			17	12			yes	AgeAccelComb+
id31	FHS	DNMT3A				1	dnmt	frameshift deletion				R478fs				0.113				CG				C				35				4				yes	AgeAccelComb+
id32	FHS	TET2				1	tet	frameshift deletion				I331fs				0.307				AT				A				33				14				yes	AgeAccelComb-
id33	FHS	TET2				1	tet	stopgain				K1055X				0.2				A				T				25				5				yes	AgeAccelComb+
id34	FHS	PPM1D				1	tp53	stopgain				L450X				0.183				T				G				42				9				yes	AgeAccelComb+
id35	FHS	DNMT3A				1	dnmt	frameshift deletion				G568fs				0.206				GC				G				26				6				yes	AgeAccelComb-
id36	FHS	DNMT3A				1	dnmt	splicing								0.19				T				C				22				5				yes	AgeAccelComb-
id37	FHS	DNMT3A	DNMT3A			2	dnmt	nonsynonymous SNV	nonsynonymous SNV			R882H	P633L			0.143	0.173			C	G			T	A			24	38			4	7			yes	AgeAccelComb-
id38	FHS	ASXL1				1	asxl	stopgain				Q858X				0.12				C				T				40				5				yes	AgeAccelComb-
id39	FHS	TET2				1	tet	frameshift deletion				P656fs				0.125				AC				A				27				3				yes	AgeAccelComb-
id40	FHS	TET2				1	tet	splicing								0.167				G				A				22				4				yes	AgeAccelComb+
id41	FHS	MPL				1	other	nonsynonymous SNV				W515L				0.197				G				T				22				5				yes	AgeAccelComb+
id42	FHS	PPM1D				1	tp53	frameshift deletion				P473fs				0.116				CACTTG				C				34				4				yes	AgeAccelComb-
id43	FHS	PPM1D				1	tp53	stopgain				E475X				0.167				G				T				21				3				yes	AgeAccelComb+
id44	FHS	TET2	TET2	TET2		3	mult	stopgain	stopgain	stopgain		L567X	Q1191X	Y1569X		0.337	0.125	0.149		T	C	C		A	T	G		37	38	42		18	5	7		yes	AgeAccelComb+
id45	FHS	DNMT3A				1	dnmt	splicing								0.154				TC				T				32				5				yes	AgeAccelComb-
id46	FHS	SMC3				1	splice	frameshift deletion				R160fs				0.119				GA				G				36				4				yes	AgeAccelComb-
id47	FHS	DNMT3A				1	dnmt	nonsynonymous SNV				W581C				0.295				C				G				25				10				yes	AgeAccelComb-
id48	FHS	DNMT3A	TP53			2	mult	nonsynonymous SNV	nonsynonymous SNV			L637P	C277F			0.18	0.129			A	C			G	A			27	26			5	3			yes	AgeAccelComb+
id49	FHS	PPM1D				1	tp53	frameshift insertion				V464fs				0.1				G				GT				41				4				yes	AgeAccelComb+
id50	FHS	DNMT3A				1	dnmt	nonsynonymous SNV				R729Q				0.094				C				T				75				7				yes	AgeAccelComb+
id51	FHS	BRCC3				1	tp53	splicing								0.207				G				A				23				6				yes	AgeAccelComb-
id52	FHS	TET2				1	tet	frameshift deletion				E1323fs				0.086				GA				G				32				3				yes	AgeAccelComb+
id53	FHS	DNMT3A				1	dnmt	splicing								0.372				T				C				21				12				yes	AgeAccelComb-
id54	FHS	ASXL1	SRSF2			2	mult	stopgain	nonsynonymous SNV			L775X	p.Q601X			0.191	0.245			AT	G			A	C			17	20			4	6			yes	AgeAccelComb+
id55	FHS	ETNK1				1	other	nonsynonymous SNV				N244S				0.183				A				G				38				8				yes	AgeAccelComb-
id56	FHS	DNMT3A				1	dnmt	splicing								0.19				C				T				39				8				yes	AgeAccelComb-
id57	FHS	DNMT3A				1	dnmt	nonsynonymous SNV				M880V				0.122				T				C				43				5				yes	AgeAccelComb+
id58	FHS	ASXL1				1	asxl	frameshift insertion				G642fs				0.524				A				AG				9				10				yes	AgeAccelComb+
id59	FHS	ASXL1	TET2			2	mult	frameshift deletion	nonsynonymous SNV			A1258fs	E1879Q			0.227	0.264			TG	G			T	C			42	24			12	8			yes	AgeAccelComb-
id60	FHS	DNMT3A				1	dnmt	nonsynonymous SNV				D529N				0.155				C				T				37				6				yes	AgeAccelComb-
id61	FHS	TET2				1	tet	stopgain				Q1191X				0.182				C				T				26				5				yes	AgeAccelComb-
id62	FHS	DNMT3A				1	dnmt	nonsynonymous SNV				R736C				0.142				G				A				37				6				yes	AgeAccelComb-
id63	FHS	TP53	TP53			2	tp53	nonsynonymous SNV	frameshift deletion			C238Y	P222fs			0.352	0.079			C	GC			T	G			17	35			9	3			yes	AgeAccelComb+
id64	FHS	PPM1D				1	tp53	stopgain				K548X				0.123				A				T				38				5				yes	AgeAccelComb-
id65	FHS	DNMT3A				1	dnmt	frameshift deletion				K420fs				0.171				AGGCCCTT				A				34				7				yes	AgeAccelComb-
id66	FHS	DNMT3A				1	dnmt	frameshift deletion				P363fs				0.126				TG				T				34				4				yes	AgeAccelComb-
id67	FHS	ASXL1				1	asxl	stopgain				Y591X				0.302				C				G				26				11				yes	AgeAccelComb-
id68	FHS	ASXL1				1	asxl	frameshift deletion				G710fs				0.16				CG				C				41				7				yes	AgeAccelComb-
id69	FHS	TET2				1	tet	frameshift deletion				T1626fs				0.111				CCCAATAT				C				24				3				yes	AgeAccelComb+
id70	FHS	SRSF2				1	splice	nonsynonymous SNV				p.Q601X				0.353				G				T				25				13				yes	AgeAccelComb-
id71	FHS	TET2	TET2			2	tet	frameshift deletion	stopgain			I1139fs	R1216X			0.311	0.403			ATTATTGAAAAAGATGAAGGTCCT	C			A	T			28	22			12	15			yes	AgeAccelComb-
id72	FHS	DNMT3A				1	dnmt	stopgain				E428X				0.117				C				A				37				4				yes	AgeAccelComb+
id73	FHS	DNMT3A				1	dnmt	nonsynonymous SNV				R882H				0.137				C				T				40				6				yes	AgeAccelComb-
id74	FHS	DNMT3A	TET2			2	mult	splicing	frameshift deletion				P1108fs			0.1	0.103			C	AC			G	A			41	30			4	3			yes	AgeAccelComb-
id75	FHS	DNMT3A				1	dnmt	stopgain				W893X				0.105				C				T				43				5				yes	AgeAccelComb-
id76	FHS	TET2				1	tet	frameshift insertion				R1253fs				0.294				G				GA				23				9				yes	AgeAccelComb+
id77	FHS	SRSF2	TET2			2	mult	nonsynonymous SNV	nonsynonymous SNV			p.Q601X	L1244P			0.278	0.166			G	T			T	C			32	24			12	4			yes	AgeAccelComb+
id78	FHS	CTCF	SRSF2	TET2	TET2	4	mult	nonsynonymous SNV	nonsynonymous SNV	frameshift insertion	frameshift deletion	R377H	p.Q601X	C1298fs	L1340fs	0.317	0.369	0.419	0.531	G	G	G	CT	A	A	GT	C	27	24	17	14	12	14	12	16	yes	AgeAccelComb+
id79	FHS	TET2	TET2			2	tet	frameshift deletion	frameshift deletion			A347fs	S471fs			0.132	0.155			AGC	GC			A	G			33	24			5	4			yes	AgeAccelComb+
id80	FHS	DNMT3A				1	dnmt	nonsynonymous SNV				K826N				0.092				C				G				34				3				yes	AgeAccelComb-
id81	FHS	DNMT3A				1	dnmt	stopgain				W314X				0.305				C				T				26				11				yes	AgeAccelComb-
id82	FHS	ASXL1				1	asxl	frameshift insertion				G642fs				0.322				A				AG				29				13				yes	AgeAccelComb-
id83	FHS	TET2	TET2	JAK2		3	mult	frameshift insertion	splicing	nonsynonymous SNV		T497fs		V617F		0.273	0.587	0.737		T	G	G		TG	A	T		24	12	10		9	17	28		yes	AgeAccelComb+
id84	FHS	ASXL1	KRAS	TET2		3	mult	frameshift insertion	nonsynonymous SNV	frameshift deletion		V624fs	K117N	Q962fs		0.379	0.128	0.192		T	T	AC		TC	A	A		27	33	41		16	4	9		yes	AgeAccelComb+
id85	FHS	TET2				1	tet	frameshift deletion				N1805fs				0.167				TAACCATG				T				29				5				yes	AgeAccelComb-
id86	FHS	ASXL2				1	asxl	stopgain				K514X				0.304				T				A				19				8				yes	AgeAccelComb+
id87	FHS	TET2				1	tet	frameshift insertion				V1124fs				0.081				C				CT				34				3				yes	AgeAccelComb+
id88	FHS	SF3B1				1	splice	nonsynonymous SNV				K666N				0.276				C				A				24				9				yes	AgeAccelComb+
id89	FHS	ASXL1				1	asxl	frameshift insertion				G642fs				0.364				A				AG				22				12				yes	AgeAccelComb-
id90	FHS	DNMT3A				1	dnmt	nonsynonymous SNV				P799A				0.28				G				C				18				7				yes	AgeAccelComb+
id91	FHS	BRCC3				1	tp53	stopgain				Q302X				0.307				C				T				21				9				yes	AgeAccelComb+
id92	FHS	TET2				1	tet	frameshift deletion				N1843fs				0.111				AACGATGAG				A				25				3				yes	AgeAccelComb+
id93	FHS	DNMT3A				1	dnmt	frameshift deletion				T260fs				0.174				TG				T				36				6				yes	AgeAccelComb-
id94	FHS	BCORL1				1	other	frameshift deletion				Q969fs				0.395				AG				A				11				7				yes	AgeAccelComb-
id95	FHS	ETNK1				1	other	nonsynonymous SNV				N244S				0.119				A				G				32				4				yes	AgeAccelComb-
id96	FHS	TET2	TET2			2	tet	frameshift insertion	nonsynonymous SNV			L757fs	Q1414H			0.231	0.243			C	G			CA	C			20	25			6	8			yes	AgeAccelComb-
id97	FHS	DNMT3A				1	dnmt	nonsynonymous SNV				G706W				0.11				C				A				29				3				yes	AgeAccelComb-
id98	FHS	TET2				1	tet	frameshift insertion				T1270fs				0.104				T				TTG				43				5				yes	AgeAccelComb+
id99	FHS	TET2	TET2			2	tet	stopgain	stopgain			L446X	R550X			0.262	0.405			T	C			G	T			30	26			10	18			yes	AgeAccelComb+
id100	FHS	DNMT3A				1	dnmt	stopgain				Y536X				0.383				G				C				18				11				yes	AgeAccelComb+
id101	FHS	TP53				1	tp53	nonsynonymous SNV				M246V				0.134				T				C				31				4				yes	AgeAccelComb-
id102	FHS	TET2				1	tet	frameshift insertion				R123fs				0.108				G				GT				32				3				yes	AgeAccelComb-
id103	FHS	ASXL1				1	asxl	frameshift deletion				Q695fs				0.148				CA				C				37				6				yes	AgeAccelComb+
id104	JHS	DNMT3A				1	dnmt	nonsynonymous SNV				M852V				0.328				T				C				28				13				yes	AgeAccelComb-
id105	JHS	STAG2				1	other	splicing								0.152				G				A				30				4				yes	AgeAccelComb+
id106	JHS	DNMT3A				1	dnmt	nonsynonymous SNV				R882C				0.146				G				A				30				5				yes	AgeAccelComb+
id107	JHS	BRCC3				1	tp53	frameshift deletion				I39fs				0.239				ATAGGGGAGGTGAGTAGGTCTGT				A				12				3				yes	AgeAccelComb-
id108	JHS	BRCC3				1	tp53	stopgain				Q4X				0.286				C				T				20				8				yes	AgeAccelComb+
id109	JHS	DNMT3A				1	dnmt	nonsynonymous SNV				R749H				0.082				C				T				39				3				yes	AgeAccelComb+
id110	JHS	DNMT3A				1	dnmt	nonsynonymous SNV				R659G				0.242				G				C				9				3				yes	AgeAccelComb-
id111	JHS	DNMT3A				1	dnmt	nonsynonymous SNV				L901R				0.183				A				C				33				7				yes	AgeAccelComb-
id112	JHS	DNMT3A				1	dnmt	nonsynonymous SNV				S663L				0.25				G				A				18				6				yes	AgeAccelComb-
id113	JHS	TET2				1	tet	frameshift deletion				Y899fs				0.174				TA				T				19				4				yes	AgeAccelComb-
id114	JHS	DNMT3A				1	dnmt	nonsynonymous SNV				Y735F				0.117				T				A				30				3				yes	AgeAccelComb-
id115	JHS	TET2				1	tet	splicing								0.115				G				A				42				4				yes	AgeAccelComb-
id116	JHS	DNMT3A				1	dnmt	nonsynonymous SNV				S714C				0.119				G				C				32				3				yes	AgeAccelComb+
id117	JHS	SF3B1				1	splice	nonsynonymous SNV				K700E				0.133				T				C				29				4				yes	AgeAccelComb+
id118	JHS	DNMT3A				1	dnmt	frameshift insertion				Q237fs				0.118				G				GA				29				3				yes	AgeAccelComb-
id119	JHS	DNMT3A				1	dnmt	nonsynonymous SNV				V716D				0.267				A				T				22				8				yes	AgeAccelComb+
id120	JHS	TET2				1	tet	nonsynonymous SNV				L1398P				0.336				T				C				17				9				yes	AgeAccelComb-
id121	JHS	DNMT3A				1	dnmt	nonsynonymous SNV				S770L				0.221				G				A				26				7				yes	AgeAccelComb-
id122	JHS	DNMT3A				1	dnmt	nonsynonymous SNV				S337L				0.185				G				A				20				4				yes	AgeAccelComb+
id123	JHS	DNMT3A				1	dnmt	nonsynonymous SNV				G550R				0.118				C				T				30				4				yes	AgeAccelComb+
id124	JHS	DNMT3A				1	dnmt	nonsynonymous SNV				K468R				0.187				T				C				28				4				yes	AgeAccelComb-
id125	JHS	DNMT3A				1	dnmt	frameshift insertion				Y683fs				0.136				A				AC				28				4				yes	AgeAccelComb-
id126	JHS	DNMT3A				1	dnmt	stopgain				Q534X				0.213				G				A				31				8				yes	AgeAccelComb+
id127	JHS	DNMT3A				1	dnmt	nonsynonymous SNV				L653F				0.215				C				A				26				7				yes	AgeAccelComb+
id128	JHS	TET2				1	tet	frameshift insertion				E808fs				0.17				G				GA				37				6				yes	AgeAccelComb+
id129	JHS	DNMT3A				1	dnmt	frameshift deletion				M761fs				0.304				CAT				C				19				8				yes	AgeAccelComb-
id130	JHS	DNMT3A	TET2			2	mult	nonsynonymous SNV	nonsynonymous SNV			C562Y	R1261S			0.231	0.154			C	C			T	A			29	25			8	4			yes	AgeAccelComb-
id131	JHS	DNMT3A				1	dnmt	nonsynonymous SNV				I780T				0.134				A				G				35				5				yes	AgeAccelComb-
id132	JHS	TET2				1	tet	frameshift deletion				P411fs				0.137				TC				T				25				3				yes	AgeAccelComb-
id133	JHS	TET2				1	tet	nonsynonymous SNV				C1298Y				0.125				G				A				28				4				yes	AgeAccelComb-
id134	JHS	DNMT3A				1	dnmt	nonsynonymous SNV				R882H				0.114				C				T				32				4				yes	AgeAccelComb-
id135	JHS	DNMT3A				1	dnmt	nonsynonymous SNV				R635W				0.158				G				A				37				6				yes	AgeAccelComb-
id136	JHS	DNMT3A				1	dnmt	nonsynonymous SNV				E725K				0.133				C				T				27				4				yes	AgeAccelComb-
id137	JHS	TET2	JAK2			2	mult	stopgain	nonsynonymous SNV			Q1030X	V617F			0.353	0.937			C	G			T	T			28	2			15	43			yes	AgeAccelComb+
id138	JHS	ASXL1				1	asxl	stopgain				C594X				0.198				C				A				30				7				yes	AgeAccelComb+
id139	JHS	DNMT3A	PPM1D			2	mult	nonsynonymous SNV	stopgain			S337L	R552X			0.347	0.113			G	C			A	T			20	35			10	4			yes	AgeAccelComb+
id140	JHS	DNMT3A				1	dnmt	frameshift deletion				D530fs				0.209				TC				T				27				6				yes	AgeAccelComb+
id141	JHS	DNMT3A				1	dnmt	frameshift insertion				F752fs				0.312				A				AT				27				12				yes	AgeAccelComb-
id142	JHS	PPM1D				1	tp53	stopgain				Q462X				0.082				C				T				46				4				yes	AgeAccelComb-
id143	JHS	TET2				1	tet	frameshift deletion				P1335fs				0.509				CA				C				25				26				yes	AgeAccelComb+
id144	JHS	DNMT3A				1	dnmt	frameshift insertion				C559fs				0.161				G				GC				22				3				yes	AgeAccelComb-
id145	JHS	SF3B1				1	splice	nonsynonymous SNV				R387W				0.119				G				A				34				4				yes	AgeAccelComb-
id146	JHS	DNMT3A				1	dnmt	frameshift deletion				G413fs				0.197				GCC				G				21				4				yes	AgeAccelComb+
id147	JHS	DNMT3A				1	dnmt	nonsynonymous SNV				F734L				0.098				G				C				32				3				yes	AgeAccelComb+
id148	JHS	GNB1				1	other	nonsynonymous SNV				K57E				0.125				T				C				31				4				yes	AgeAccelComb-
id149	JHS	TET2				1	tet	frameshift deletion				S315fs				0.146				TC				T				25				3				yes	AgeAccelComb-
id150	JHS	PPM1D				1	tp53	stopgain				Q520X				0.125				C				T				29				4				yes	AgeAccelComb-
id151	JHS	DNMT3A				1	dnmt	nonsynonymous SNV				M880V				0.215				T				C				30				8				yes	AgeAccelComb-
id152	JHS	TET2				1	tet	frameshift deletion				H922fs				0.114				AC				A				30				3				yes	AgeAccelComb-
id153	JHS	ASXL1				1	asxl	stopgain				E947X				0.1				G				T				36				4				yes	AgeAccelComb+
id154	JHS	TET2	TET2			2	tet	frameshift insertion	frameshift deletion			A1014fs	R1354fs			0.312	0.274			C	CAG			CA	C			21	22			9	8			yes	AgeAccelComb+
id155	JHS	DNMT3A				1	dnmt	nonsynonymous SNV				I780T				0.116				A				G				27				3				yes	AgeAccelComb-
id156	JHS	SRSF2				1	splice	nonsynonymous SNV				p.Q601X				0.254				G				T				18				5				yes	AgeAccelComb-
id157	JHS	DNMT3A				1	dnmt	frameshift deletion				L859fs				0.185				TAA				T				36				7				yes	AgeAccelComb-
id158	JHS	TET2				1	tet	frameshift deletion				S972fs				0.073				CT				C				38				3				yes	AgeAccelComb+
id159	JHS	DNMT3A				1	dnmt	stopgain				C537X				0.15				G				T				22				4				yes	AgeAccelComb-
id160	JHS	DNMT3A				1	dnmt	nonsynonymous SNV				G699D				0.153				C				T				30				5				yes	AgeAccelComb+
id161	JHS	DNMT3A				1	dnmt	nonsynonymous SNV				F755I				0.234				A				T				22				6				yes	AgeAccelComb-
id162	JHS	DNMT3A				1	dnmt	nonsynonymous SNV				G550R				0.064				C				T				44				3				yes	AgeAccelComb-
id163	JHS	DNMT3A				1	dnmt	nonsynonymous SNV				R736H				0.132				C				T				33				5				yes	AgeAccelComb-
id164	JHS	DNMT3A				1	dnmt	frameshift deletion				R729fs				0.307				GC				G				21				9				yes	AgeAccelComb+
id165	JHS	DNMT3A				1	dnmt	frameshift deletion				C524fs				0.211				GCA				G				14				3				yes	AgeAccelComb-
id166	JHS	DNMT3A				1	dnmt	nonsynonymous SNV				P777S				0.143				G				A				34				4				yes	AgeAccelComb-
id167	JHS	DNMT3A				1	dnmt	nonsynonymous SNV				G543C				0.21				C				A				34				9				yes	AgeAccelComb-
id168	JHS	DNMT3A				1	dnmt	nonsynonymous SNV				R882C				0.145				G				A				40				7				yes	AgeAccelComb+
id169	JHS	TET2	JAK2			2	mult	frameshift insertion	nonsynonymous SNV			P612fs	V617F			0.45	0.481			T	G			TG	T			20	21			16	19			yes	AgeAccelComb+
id170	JHS	DNMT3A				1	dnmt	nonsynonymous SNV				A903T				0.309				C				T				22				9				yes	AgeAccelComb-
id171	JHS	DNMT3A				1	dnmt	splicing								0.126				C				G				21				3				yes	AgeAccelComb-
id172	MESA	ASXL1	DNMT3A			2	mult	stopgain	splicing			Q829X	n			0.184	0.157			C	C			T	T			30	31			6	5			yes	AgeAccelComb-
id173	MESA	DNMT3A				1	dnmt	frameshift insertion				F794fs				0.166				A				ATACAC				24				4				yes	AgeAccelComb-
id174	MESA	DNMT3A				1	dnmt	nonsynonymous SNV				V636M				0.125				C				T				34				4				yes	AgeAccelComb-
id175	MESA	DNMT3A	TET2			2	mult	nonsynonymous SNV	frameshift deletion			L637P	V802fs			0.29	0.462			A	TC			G	T			16	12			6	10			yes	AgeAccelComb+
id176	MESA	TP53				1	tp53	frameshift deletion				E287fs				0.095				TTTCTTGCGGAGATTCTC				T				37				3				yes	AgeAccelComb-
id177	MESA	PDS5B				1	other	frameshift deletion				E700fs				0.118				GA				G				44				5				yes	AgeAccelComb+
id178	MESA	DNMT3A				1	dnmt	nonsynonymous SNV				G843S				0.093				C				T				38				3				yes	AgeAccelComb+
id179	MESA	ASXL1	CBL			2	mult	stopgain	nonsynonymous SNV			L823X	W408S			0.305	0.214			AT	G			A	C			24	27			10	7			yes	AgeAccelComb-
id180	MESA	TET2				1	tet	nonsynonymous SNV				R1261H				0.124				G				A				27				3				yes	AgeAccelComb-
id181	MESA	DNMT3A				1	dnmt	nonsynonymous SNV				D529N				0.147				C				T				31				5				yes	AgeAccelComb-
id182	MESA	ASXL1				1	asxl	stopgain				E947X				0.139				G				T				30				4				yes	AgeAccelComb-
id183	MESA	DNMT3A				1	dnmt	frameshift deletion				M439fs				0.156				CA				C				26				4				yes	AgeAccelComb-
id184	MESA	JAK2				1	jak	nonsynonymous SNV				V617F				0.223				G				T				27				7				yes	AgeAccelComb+
id185	MESA	DNMT3A				1	dnmt	nonsynonymous SNV				R736H				0.102				C				T				34				3				yes	AgeAccelComb+
id186	MESA	DNMT3A				1	dnmt	nonsynonymous SNV				G298W				0.176				C				A				27				5				yes	AgeAccelComb+
id187	MESA	DNMT3A				1	dnmt	splicing				n				0.319				C				T				22				10				yes	AgeAccelComb-
id188	MESA	DNMT3A				1	dnmt	nonsynonymous SNV				V687F				0.172				C				A				18				3				yes	AgeAccelComb+
id189	MESA	DNMT3A				1	dnmt	nonsynonymous SNV				Y735S				0.182				T				G				33				7				yes	AgeAccelComb+
id190	MESA	TET2				1	tet	frameshift deletion				A493fs				0.125				CA				C				41				5				yes	AgeAccelComb-
id191	MESA	ASXL1				1	asxl	stopgain				R725X				0.351				A				T				23				12				yes	AgeAccelComb-
id192	MESA	DNMT3A				1	dnmt	frameshift insertion				A274fs				0.106				G				GC				32				3				yes	AgeAccelComb-
id193	MESA	TET2				1	tet	splicing				n				0.316				G				A				23				10				yes	AgeAccelComb+
id194	MESA	DNMT3A				1	dnmt	stopgain				W698X				0.182				C				T				26				5				yes	AgeAccelComb+
id195	MESA	DNMT3A				1	dnmt	nonsynonymous SNV				C911Y				0.117				C				T				29				3				yes	AgeAccelComb-
id196	MESA	DNMT3A				1	dnmt	nonsynonymous SNV				F755S				0.109				A				G				40				4				yes	AgeAccelComb+
id197	MESA	DNMT3A				1	dnmt	nonsynonymous SNV				R556G				0.1				T				C				35				3				yes	AgeAccelComb-
id198	MESA	TET2				1	tet	frameshift deletion				I274fs				0.167				TC				T				34				6				yes	AgeAccelComb-
id199	MESA	DNMT3A				1	dnmt	nonsynonymous SNV				S337A				0.129				A				C				26				3				yes	AgeAccelComb+
id200	MESA	DNMT3A				1	dnmt	nonsynonymous SNV				R729W				0.13				G				A				39				5				yes	AgeAccelComb-
id201	MESA	TET2				1	tet	frameshift insertion				A1072fs				0.293				C				CA				23				9				yes	AgeAccelComb-
id202	MESA	DNMT3A				1	dnmt	nonsynonymous SNV				R749L				0.171				C				A				28				5				yes	AgeAccelComb+
id203	WHI BA23	TET2				1	tet	frameshift insertion				C1271fs				0.075				T				TG				37				3				yes	AgeAccelComb-
id204	WHI BA23	DNMT3A	DNMT3A			2	dnmt	splicing	splicing							0.084	0.263			C	C			T	T			45	23			4	8			yes	AgeAccelComb-
id205	WHI BA23	DNMT3A				1	dnmt	nonsynonymous SNV				R676L				0.137				C				A				38				4				yes	AgeAccelComb-
id206	WHI BA23	DNMT3A				1	dnmt	stopgain				Y874X				0.283				A				T				24				9				yes	AgeAccelComb-
id207	WHI BA23	TET2				1	tet	frameshift deletion				P413fs				0.162				TC				T				25				4				yes	AgeAccelComb-
id208	WHI BA23	DNMT3A				1	dnmt	nonsynonymous SNV				C710S				0.179				A				T				34				7				yes	AgeAccelComb-
id209	WHI BA23	DNMT3A				1	dnmt	stopgain				Q356X				0.137				G				A				26				4				yes	AgeAccelComb-
id210	WHI BA23	DNMT3A				1	dnmt	nonsynonymous SNV				R635W				0.117				G				A				26				3				yes	AgeAccelComb-
id211	WHI BA23	DNMT3A				1	dnmt	stopgain				W860X				0.153				C				T				29				4				yes	AgeAccelComb-
id212	WHI BA23	PPM1D				1	tp53	stopgain				S468X				0.125				TC				T				30				3				yes	AgeAccelComb-
id213	WHI BA23	TET2				1	tet	nonsynonymous SNV				R1261S				0.262				C				A				22				7				yes	AgeAccelComb+
id214	WHI BA23	TET2				1	tet	nonsynonymous SNV				N1266Y				0.172				A				T				29				6				yes	AgeAccelComb+
id215	WHI BA23	DNMT3A	DNMT3A			2	dnmt	nonsynonymous SNV	nonsynonymous SNV			P700R	R635Q			0.113	0.098			G	C			C	T			27	32			3	3			yes	AgeAccelComb+
id216	WHI BA23	DNMT3A				1	dnmt	nonsynonymous SNV				H821R				0.101				T				C				44				4				yes	AgeAccelComb+
id217	WHI BA23	ASXL1				1	asxl	frameshift deletion				H630fs				0.188				TCACCACTGCCATAGAGAGGCGGC				T				42				7				yes	AgeAccelComb-
id218	WHI BA23	DNMT3A				1	dnmt	frameshift deletion				P619fs				0.125				AG				A				27				3				yes	AgeAccelComb-
id219	WHI BA23	IDH2	NPM1			2	mult	nonsynonymous SNV	frameshift insertion			R140Q	L287fs			0.161	0.175			C	C			T	CTCTG			28	29			4	5			yes	AgeAccelComb-
id220	WHI BA23	DNMT3A				1	dnmt	nonsynonymous SNV				Y735S				0.224				T				G				26				7				yes	AgeAccelComb-
id221	WHI BA23	TET2				1	tet	nonsynonymous SNV				A1863V				0.093				C				T				40				4				yes	AgeAccelComb-
id222	WHI BA23	TET2				1	tet	splicing								0.175				G				A				29				6				yes	AgeAccelComb+
id223	WHI BA23	TET2				1	tet	stopgain				S631X				0.237				C				A				23				7				yes	AgeAccelComb+
id224	WHI BA23	DNMT3A				1	dnmt	nonsynonymous SNV				I780T				0.12				A				G				27				3				yes	AgeAccelComb+
id225	WHI BA23	TET2				1	tet	nonsynonymous SNV				S1303R				0.224				C				G				29				8				yes	AgeAccelComb+
id226	WHI BA23	DNMT3A				1	dnmt	nonsynonymous SNV				F731V				0.084				A				C				33				3				yes	AgeAccelComb-
id227	WHI BA23	DNMT3A				1	dnmt	splicing								0.122				C				T				29				4				yes	AgeAccelComb+
id228	WHI BA23	SETDB1	TET2			2	mult	frameshift deletion	frameshift deletion			D1186fs	P594fs			0.119	0.159			GA	AC			G	A			36	36			4	6			yes	AgeAccelComb+
id229	WHI BA23	TET2				1	tet	frameshift insertion				R123fs				0.097				G				GT				28				3				yes	AgeAccelComb-
id230	WHI BA23	TET2				1	tet	nonsynonymous SNV				R1262W				0.186				C				T				20				3				yes	AgeAccelComb-
id231	WHI BA23	DNMT3A				1	dnmt	nonsynonymous SNV				D531N				0.131				C				T				31				4				yes	AgeAccelComb+
id232	WHI BA23	DNMT3A				1	dnmt	frameshift deletion				G590fs				0.134				AC				A				25				3				yes	AgeAccelComb-
id233	WHI BA23	DNMT3A				1	dnmt	nonsynonymous SNV				R882H				0.295				C				T				29				12				yes	AgeAccelComb+
id234	WHI BA23	DNMT3A				1	dnmt	frameshift deletion				Q692fs				0.242				CTG				C				21				6				yes	AgeAccelComb-
id235	WHI BA23	DNMT3A				1	dnmt	frameshift deletion				T835fs				0.25				GT				G				27				9				yes	AgeAccelComb-
id236	WHI BA23	DNMT3A				1	dnmt	nonsynonymous SNV				V296M				0.258				C				T				24				8				yes	AgeAccelComb-
id237	WHI BA23	TET2				1	tet	stopgain				Q1020X				0.298				C				T				32				13				yes	AgeAccelComb-
id238	WHI BA23	DNMT3A				1	dnmt	nonsynonymous SNV				P700L				0.08				G				A				41				3				yes	AgeAccelComb-
id239	WHI BA23	TET2				1	tet	stopgain				Q1020X				0.117				C				T				32				4				yes	AgeAccelComb-
id240	WHI BA23	DNMT3A				1	dnmt	nonsynonymous SNV				R749C				0.113				G				A				36				4				yes	AgeAccelComb-
id241	WHI BA23	TET2	DNMT3A			2	mult	frameshift deletion	nonsynonymous SNV			S1369fs	R882H			0.138	0.282			CA	C			C	T			34	32			5	12			yes	AgeAccelComb-
id242	WHI BA23	TET2				1	tet	nonsynonymous SNV				C1271W				0.089				C				G				46				4				yes	AgeAccelComb-
id243	WHI BA23	DNMT3A				1	dnmt	nonsynonymous SNV				P799T				0.226				G				T				24				7				yes	AgeAccelComb-
id244	WHI BA23	DNMT3A				1	dnmt	splicing								0.084				CT				C				49				3				yes	AgeAccelComb-
id245	WHI BA23	DNMT3A				1	dnmt	stopgain				W860X				0.105				C				T				38				4				yes	AgeAccelComb-
id246	WHI BA23	ASXL1				1	asxl	frameshift deletion				T961fs				0.117				CTG				C				26				3				yes	AgeAccelComb+
id247	WHI BA23	JAK2				1	jak	nonsynonymous SNV				V617F				0.36				G				T				15				8				yes	AgeAccelComb+
id248	WHI EMPC	DNMT3A				1	dnmt	nonsynonymous SNV				R882C				0.153				G				A				34				6				yes	AgeAccelComb-
id249	WHI EMPC	JAK2				1	jak	nonsynonymous SNV				V617F				0.175				G				T				32				6				yes	AgeAccelComb+
id250	WHI EMPC	JAK2				1	jak	nonsynonymous SNV				V617F				0.294				G				T				23				9				yes	AgeAccelComb+
id251	WHI EMPC	DNMT3A				1	dnmt	nonsynonymous SNV				P904S				0.146				G				A				30				5				yes	AgeAccelComb+
id252	WHI EMPC	DNMT3A				1	dnmt	stopgain				Q356X				0.137				G				A				26				4				yes	AgeAccelComb-
id253	WHI EMPC	TET2				1	tet	nonsynonymous SNV				F1287V				0.094				T				G				44				4				yes	AgeAccelComb+
id254	WHI EMPC	DNMT3A				1	dnmt	frameshift deletion				T862fs				0.128				AG				A				40				5				yes	AgeAccelComb-
id255	WHI EMPC	DNMT3A				1	dnmt	nonsynonymous SNV				R688H				0.111				C				T				32				4				yes	AgeAccelComb+
id256	WHI EMPC	KRAS	NRAS	TET2		3	mult	nonsynonymous SNV	nonsynonymous SNV	frameshift insertion		Q61P	G12D	Q976fs		0.111	0.122	0.309		T	C	C		G	T	CA		32	35	23		4	4	10		yes	AgeAccelComb+
id257	WHI EMPC	PPM1D				1	tp53	stopgain				S468X				0.125				TC				T				30				3				yes	AgeAccelComb-
id258	WHI EMPC	JAK2				1	jak	nonsynonymous SNV				V617F				0.115				G				T				31				4				yes	AgeAccelComb+
id259	WHI EMPC	TET2				1	tet	frameshift insertion				L1340fs				0.09				T				TG				44				3				yes	AgeAccelComb-
id260	WHI EMPC	DNMT3A				1	dnmt	nonsynonymous SNV				I898T				0.073				A				G				57				3				yes	AgeAccelComb-
id261	WHI EMPC	DNMT3A				1	dnmt	nonsynonymous SNV				R749C				0.068				G				A				48				3				yes	AgeAccelComb-
id262	WHI EMPC	DNMT3A				1	dnmt	nonsynonymous SNV				K826R				0.447				T				C				26				21				yes	AgeAccelComb+
id263	WHI EMPC	JAK2				1	jak	nonsynonymous SNV				V617F				0.333				G				T				25				12				yes	AgeAccelComb+
id264	WHI EMPC	DNMT3A				1	dnmt	frameshift deletion				P244fs				0.362				GCAGGA				G				18				10				yes	AgeAccelComb+
id265	WHI EMPC	DNMT3A	TET2			2	mult	nonsynonymous SNV	frameshift deletion			W409R	C332fs			0.4	0.292			A	AT			G	A			29	24			19	9			yes	AgeAccelComb+
id266	WHI EMPC	DNMT3A				1	dnmt	nonsynonymous SNV				G685R				0.308				C				T				17				7				yes	AgeAccelComb-
id267	WHI EMPC	ASXL2				1	asxl	stopgain				Q592X				0.185				G				A				26				5				yes	AgeAccelComb+
id268	WHI EMPC	DNMT3A				1	dnmt	splicing								0.268				C				A				20				7				yes	AgeAccelComb-
id269	WHI EMPC	DNMT3A				1	dnmt	frameshift deletion				Y908fs				0.067				TA				T				42				3				yes	AgeAccelComb-
id270	WHI EMPC	DNMT3A				1	dnmt	nonsynonymous SNV				R635G				0.198				G				C				30				7				yes	AgeAccelComb-
id271	WHI EMPC	TET2				1	tet	nonsynonymous SNV				H1380D				0.136				C				G				32				5				yes	AgeAccelComb-
id272	WHI EMPC	TET2				1	tet	frameshift deletion				Q440fs				0.213				CAAAGT				C				31				8				yes	AgeAccelComb+
id273	WHI EMPC	PPM1D				1	tp53	frameshift insertion				D488fs				0.197				A				AT				28				5				yes	AgeAccelComb+
id274	WHI EMPC	DNMT3A				1	dnmt	nonsynonymous SNV				R688H				0.092				C				T				41				4				yes	AgeAccelComb-
id275	WHI EMPC	TET2				1	tet	nonsynonymous SNV				R1214W				0.126				C				T				31				4				yes	AgeAccelComb-
id276	WHI EMPC	DNMT3A				1	dnmt	frameshift deletion				G418fs				0.103				GC				G				34				3				yes	AgeAccelComb-
id277	WHI EMPC	DNMT3A				1	dnmt	frameshift deletion				G413fs				0.384				GC				G				33				19				yes	AgeAccelComb+
id278	WHI EMPC	TET2				1	tet	nonsynonymous SNV				H1380R				0.175				A				G				26				5				yes	AgeAccelComb-
id279	WHI EMPC	DNMT3A				1	dnmt	frameshift deletion				L566fs				0.184				CA				C				20				4				yes	AgeAccelComb-
id280	WHI EMPC	DNMT3A				1	dnmt	nonsynonymous SNV				Y660D				0.119				A				C				29				4				yes	AgeAccelComb-
id281	WHI EMPC	DNMT3A				1	dnmt	stopgain				Q606X				0.239				G				A				17				5				yes	AgeAccelComb-
id282	WHI EMPC	DNMT3A				1	dnmt	splicing								0.218				AC				A				30				8				yes	AgeAccelComb+
id283	WHI EMPC	TP53				1	tp53	nonsynonymous SNV				G244S				0.155				C				T				35				6				yes	AgeAccelComb-
id284	WHI EMPC	TET2	DNMT3A			2	mult	frameshift deletion	nonsynonymous SNV			T97fs	M880V			0.122	0.117			CA	T			C	C			34	35			3	3			yes	AgeAccelComb+
id285	WHI EMPC	DNMT3A				1	dnmt	stopgain				E733X				0.143				C				A				30				5				yes	AgeAccelComb+
id286	WHI EMPC	TET2				1	tet	frameshift insertion				E1250fs				0.467				G				GA				15				13				yes	AgeAccelComb-
id287	WHI EMPC	DNMT3A				1	dnmt	frameshift deletion				P431fs				0.172				AG				A				28				5				yes	AgeAccelComb+
id288	WHI EMPC	TET2				1	tet	frameshift deletion				D688fs				0.104				AT				A				26				3				yes	AgeAccelComb-
id289	WHI EMPC	DNMT3A				1	dnmt	nonsynonymous SNV				L373Q				0.125				A				T				35				5				yes	AgeAccelComb+
id290	WHI EMPC	TET2				1	tet	nonsynonymous SNV				G1288D				0.165				G				A				28				5				yes	AgeAccelComb-
id291	WHI EMPC	DNMT3A				1	dnmt	nonsynonymous SNV				R326C				0.146				G				A				24				3				yes	AgeAccelComb-
id292	WHI EMPC	DNMT3A				1	dnmt	nonsynonymous SNV				D529V				0.257				T				A				28				9				yes	AgeAccelComb-
id293	WHI EMPC	DNMT3A	DNMT3A			2	dnmt	nonsynonymous SNV	frameshift deletion			R635Q	P385fs			0.132	0.244			C	CG			T	C			32	31			4	10			yes	AgeAccelComb+
id294	WHI EMPC	DNMT3A				1	dnmt	nonsynonymous SNV				L901H				0.117				A				T				26				3				yes	AgeAccelComb+
id295	WHI EMPC	ASXL1				1	asxl	frameshift deletion				R718fs				0.09				AGAGAGGACCT				A				35				3				yes	AgeAccelComb-
id296	WHI EMPC	DNMT3A				1	dnmt	nonsynonymous SNV				I407T				0.067				A				G				42				3				yes	AgeAccelComb-
id297	WHI EMPC	DNMT3A				1	dnmt	splicing								0.149				C				T				26				4				yes	AgeAccelComb-
id298	WHI EMPC	PHIP				1	other	frameshift deletion				Q922fs				0.22				CTTTTG				C				31				8				yes	AgeAccelComb-
id299	WHI EMPC	SRSF2				1	splice	nonsynonymous SNV				p.Q601X				0.08				G				A				36				3				yes	AgeAccelComb+
id300	WHI EMPC	TET2				1	tet	frameshift deletion				Q1138fs				0.278				CA				C				26				10				yes	AgeAccelComb+
id301	WHI EMPC	ASXL1				1	asxl	frameshift deletion				N971fs				0.151				CAATGGCAGTT				C				33				6				yes	AgeAccelComb-
id302	WHI EMPC	DNMT3A				1	dnmt	stopgain				W601X				0.122				C				T				33				4				yes	AgeAccelComb-
id303	FHS	none				0	none																													no	AgeAccelComb+
id304	FHS	none				0	none																													no	AgeAccelComb-
id305	FHS	none				0	none																													no	AgeAccelComb+
id306	FHS	none				0	none																													no	AgeAccelComb-
id307	FHS	none				0	none																													no	AgeAccelComb-
id308	FHS	none				0	none																													no	AgeAccelComb-
id309	FHS	none				0	none																													no	AgeAccelComb-
id310	FHS	none				0	none																													no	AgeAccelComb-
id311	FHS	none				0	none																													no	AgeAccelComb-
id312	FHS	none				0	none																													no	AgeAccelComb-
id313	FHS	none				0	none																													no	AgeAccelComb-
id314	FHS	none				0	none																													no	AgeAccelComb+
id315	FHS	none				0	none																													no	AgeAccelComb-
id316	FHS	none				0	none																													no	AgeAccelComb-
id317	FHS	none				0	none																													no	AgeAccelComb-
id318	FHS	none				0	none																													no	AgeAccelComb+
id319	FHS	none				0	none																													no	AgeAccelComb-
id320	FHS	none				0	none																													no	AgeAccelComb+
id321	FHS	none				0	none																													no	AgeAccelComb-
id322	FHS	none				0	none																													no	AgeAccelComb-
id323	FHS	none				0	none																													no	AgeAccelComb+
id324	FHS	none				0	none																													no	AgeAccelComb-
id325	FHS	none				0	none																													no	AgeAccelComb-
id326	FHS	none				0	none																													no	AgeAccelComb-
id327	FHS	none				0	none																													no	AgeAccelComb-
id328	FHS	none				0	none																													no	AgeAccelComb-
id329	FHS	none				0	none																													no	AgeAccelComb+
id330	FHS	none				0	none																													no	AgeAccelComb-
id331	FHS	none				0	none																													no	AgeAccelComb+
id332	FHS	none				0	none																													no	AgeAccelComb-
id333	FHS	none				0	none																													no	AgeAccelComb-
id334	FHS	none				0	none																													no	AgeAccelComb-
id335	FHS	none				0	none																													no	AgeAccelComb+
id336	FHS	none				0	none																													no	AgeAccelComb+
id337	FHS	none				0	none																													no	AgeAccelComb+
id338	FHS	none				0	none																													no	AgeAccelComb-
id339	FHS	none				0	none																													no	AgeAccelComb-
id340	FHS	none				0	none																													no	AgeAccelComb-
id341	FHS	none				0	none																													no	AgeAccelComb-
id342	FHS	none				0	none																													no	AgeAccelComb-
id343	FHS	none				0	none																													no	AgeAccelComb-
id344	FHS	none				0	none																													no	AgeAccelComb+
id345	FHS	none				0	none																													no	AgeAccelComb-
id346	FHS	none				0	none																													no	AgeAccelComb-
id347	FHS	none				0	none																													no	AgeAccelComb-
id348	FHS	none				0	none																													no	AgeAccelComb-
id349	FHS	none				0	none																													no	AgeAccelComb-
id350	FHS	none				0	none																													no	AgeAccelComb-
id351	FHS	none				0	none																													no	AgeAccelComb-
id352	FHS	none				0	none																													no	AgeAccelComb-
id353	FHS	none				0	none																													no	AgeAccelComb-
id354	FHS	none				0	none																													no	AgeAccelComb+
id355	FHS	none				0	none																													no	AgeAccelComb-
id356	FHS	none				0	none																													no	AgeAccelComb-
id357	FHS	none				0	none																													no	AgeAccelComb-
id358	FHS	none				0	none																													no	AgeAccelComb-
id359	FHS	none				0	none																													no	AgeAccelComb-
id360	FHS	none				0	none																													no	AgeAccelComb-
id361	FHS	none				0	none																													no	AgeAccelComb+
id362	FHS	none				0	none																													no	AgeAccelComb-
id363	FHS	none				0	none																													no	AgeAccelComb+
id364	FHS	none				0	none																													no	AgeAccelComb-
id365	FHS	none				0	none																													no	AgeAccelComb-
id366	FHS	none				0	none																													no	AgeAccelComb-
id367	FHS	none				0	none																													no	AgeAccelComb+
id368	FHS	none				0	none																													no	AgeAccelComb-
id369	FHS	none				0	none																													no	AgeAccelComb-
id370	FHS	none				0	none																													no	AgeAccelComb-
id371	FHS	none				0	none																													no	AgeAccelComb+
id372	FHS	none				0	none																													no	AgeAccelComb-
id373	FHS	none				0	none																													no	AgeAccelComb+
id374	FHS	none				0	none																													no	AgeAccelComb-
id375	FHS	none				0	none																													no	AgeAccelComb-
id376	FHS	none				0	none																													no	AgeAccelComb+
id377	FHS	none				0	none																													no	AgeAccelComb-
id378	FHS	none				0	none																													no	AgeAccelComb-
id379	FHS	none				0	none																													no	AgeAccelComb-
id380	FHS	none				0	none																													no	AgeAccelComb-
id381	FHS	none				0	none																													no	AgeAccelComb-
id382	FHS	none				0	none																													no	AgeAccelComb-
id383	FHS	none				0	none																													no	AgeAccelComb-
id384	FHS	none				0	none																													no	AgeAccelComb-
id385	FHS	none				0	none																													no	AgeAccelComb-
id386	FHS	none				0	none																													no	AgeAccelComb-
id387	FHS	none				0	none																													no	AgeAccelComb-
id388	FHS	none				0	none																													no	AgeAccelComb-
id389	FHS	none				0	none																													no	AgeAccelComb-
id390	FHS	none				0	none																													no	AgeAccelComb-
id391	FHS	none				0	none																													no	AgeAccelComb-
id392	FHS	none				0	none																													no	AgeAccelComb-
id393	FHS	none				0	none																													no	AgeAccelComb-
id394	FHS	none				0	none																													no	AgeAccelComb-
id395	FHS	none				0	none																													no	AgeAccelComb-
id396	FHS	none				0	none																													no	AgeAccelComb-
id397	FHS	none				0	none																													no	AgeAccelComb-
id398	FHS	none				0	none																													no	AgeAccelComb-
id399	FHS	none				0	none																													no	AgeAccelComb-
id400	FHS	none				0	none																													no	AgeAccelComb-
id401	FHS	none				0	none																													no	AgeAccelComb+
id402	FHS	none				0	none																													no	AgeAccelComb-
id403	FHS	none				0	none																													no	AgeAccelComb-
id404	FHS	none				0	none																													no	AgeAccelComb-
id405	FHS	none				0	none																													no	AgeAccelComb-
id406	FHS	none				0	none																													no	AgeAccelComb-
id407	FHS	none				0	none																													no	AgeAccelComb-
id408	FHS	none				0	none																													no	AgeAccelComb-
id409	FHS	none				0	none																													no	AgeAccelComb-
id410	FHS	none				0	none																													no	AgeAccelComb-
id411	FHS	none				0	none																													no	AgeAccelComb-
id412	FHS	none				0	none																													no	AgeAccelComb+
id413	FHS	none				0	none																													no	AgeAccelComb-
id414	FHS	none				0	none																													no	AgeAccelComb-
id415	FHS	none				0	none																													no	AgeAccelComb-
id416	FHS	none				0	none																													no	AgeAccelComb-
id417	FHS	none				0	none																													no	AgeAccelComb-
id418	FHS	none				0	none																													no	AgeAccelComb-
id419	FHS	none				0	none																													no	AgeAccelComb-
id420	FHS	none				0	none																													no	AgeAccelComb-
id421	FHS	none				0	none																													no	AgeAccelComb-
id422	FHS	none				0	none																													no	AgeAccelComb-
id423	FHS	none				0	none																													no	AgeAccelComb+
id424	FHS	none				0	none																													no	AgeAccelComb-
id425	FHS	none				0	none																													no	AgeAccelComb-
id426	FHS	none				0	none																													no	AgeAccelComb+
id427	FHS	none				0	none																													no	AgeAccelComb-
id428	FHS	none				0	none																													no	AgeAccelComb-
id429	FHS	none				0	none																													no	AgeAccelComb+
id430	FHS	none				0	none																													no	AgeAccelComb-
id431	FHS	none				0	none																													no	AgeAccelComb+
id432	FHS	none				0	none																													no	AgeAccelComb-
id433	FHS	none				0	none																													no	AgeAccelComb-
id434	FHS	none				0	none																													no	AgeAccelComb+
id435	FHS	none				0	none																													no	AgeAccelComb-
id436	FHS	none				0	none																													no	AgeAccelComb-
id437	FHS	none				0	none																													no	AgeAccelComb+
id438	FHS	none				0	none																													no	AgeAccelComb-
id439	FHS	none				0	none																													no	AgeAccelComb-
id440	FHS	none				0	none																													no	AgeAccelComb-
id441	FHS	none				0	none																													no	AgeAccelComb-
id442	FHS	none				0	none																													no	AgeAccelComb+
id443	FHS	none				0	none																													no	AgeAccelComb+
id444	FHS	none				0	none																													no	AgeAccelComb-
id445	FHS	none				0	none																													no	AgeAccelComb-
id446	FHS	none				0	none																													no	AgeAccelComb+
id447	FHS	none				0	none																													no	AgeAccelComb-
id448	FHS	none				0	none																													no	AgeAccelComb-
id449	FHS	none				0	none																													no	AgeAccelComb-
id450	FHS	none				0	none																													no	AgeAccelComb-
id451	FHS	none				0	none																													no	AgeAccelComb-
id452	FHS	none				0	none																													no	AgeAccelComb-
id453	FHS	none				0	none																													no	AgeAccelComb-
id454	FHS	none				0	none																													no	AgeAccelComb+
id455	FHS	none				0	none																													no	AgeAccelComb-
id456	FHS	none				0	none																													no	AgeAccelComb-
id457	FHS	none				0	none																													no	AgeAccelComb-
id458	FHS	none				0	none																													no	AgeAccelComb-
id459	FHS	none				0	none																													no	AgeAccelComb+
id460	FHS	none				0	none																													no	AgeAccelComb-
id461	FHS	none				0	none																													no	AgeAccelComb+
id462	FHS	none				0	none																													no	AgeAccelComb-
id463	FHS	none				0	none																													no	AgeAccelComb-
id464	FHS	none				0	none																													no	AgeAccelComb-
id465	FHS	none				0	none																													no	AgeAccelComb+
id466	FHS	none				0	none																													no	AgeAccelComb-
id467	FHS	none				0	none																													no	AgeAccelComb-
id468	FHS	none				0	none																													no	AgeAccelComb+
id469	FHS	none				0	none																													no	AgeAccelComb+
id470	FHS	none				0	none																													no	AgeAccelComb-
id471	FHS	none				0	none																													no	AgeAccelComb-
id472	FHS	none				0	none																													no	AgeAccelComb-
id473	FHS	none				0	none																													no	AgeAccelComb-
id474	FHS	none				0	none																													no	AgeAccelComb-
id475	FHS	none				0	none																													no	AgeAccelComb-
id476	FHS	none				0	none																													no	AgeAccelComb-
id477	FHS	none				0	none																													no	AgeAccelComb-
id478	FHS	none				0	none																													no	AgeAccelComb-
id479	FHS	none				0	none																													no	AgeAccelComb-
id480	FHS	none				0	none																													no	AgeAccelComb-
id481	FHS	none				0	none																													no	AgeAccelComb-
id482	FHS	none				0	none																													no	AgeAccelComb-
id483	FHS	none				0	none																													no	AgeAccelComb+
id484	FHS	none				0	none																													no	AgeAccelComb-
id485	FHS	none				0	none																													no	AgeAccelComb+
id486	FHS	none				0	none																													no	AgeAccelComb+
id487	FHS	none				0	none																													no	AgeAccelComb-
id488	FHS	none				0	none																													no	AgeAccelComb-
id489	FHS	none				0	none																													no	AgeAccelComb-
id490	FHS	none				0	none																													no	AgeAccelComb+
id491	FHS	none				0	none																													no	AgeAccelComb-
id492	FHS	none				0	none																													no	AgeAccelComb-
id493	FHS	none				0	none																													no	AgeAccelComb-
id494	FHS	none				0	none																													no	AgeAccelComb-
id495	FHS	none				0	none																													no	AgeAccelComb-
id496	FHS	none				0	none																													no	AgeAccelComb+
id497	FHS	none				0	none																													no	AgeAccelComb-
id498	FHS	none				0	none																													no	AgeAccelComb-
id499	FHS	none				0	none																													no	AgeAccelComb-
id500	FHS	none				0	none																													no	AgeAccelComb-
id501	FHS	none				0	none																													no	AgeAccelComb-
id502	FHS	none				0	none																													no	AgeAccelComb-
id503	FHS	none				0	none																													no	AgeAccelComb-
id504	FHS	none				0	none																													no	AgeAccelComb-
id505	FHS	none				0	none																													no	AgeAccelComb-
id506	FHS	none				0	none																													no	AgeAccelComb-
id507	FHS	none				0	none																													no	AgeAccelComb-
id508	FHS	none				0	none																													no	AgeAccelComb-
id509	FHS	none				0	none																													no	AgeAccelComb+
id510	FHS	none				0	none																													no	AgeAccelComb-
id511	FHS	none				0	none																													no	AgeAccelComb-
id512	FHS	none				0	none																													no	AgeAccelComb-
id513	FHS	none				0	none																													no	AgeAccelComb-
id514	FHS	none				0	none																													no	AgeAccelComb-
id515	FHS	none				0	none																													no	AgeAccelComb+
id516	FHS	none				0	none																													no	AgeAccelComb-
id517	FHS	none				0	none																													no	AgeAccelComb-
id518	FHS	none				0	none																													no	AgeAccelComb+
id519	FHS	none				0	none																													no	AgeAccelComb-
id520	FHS	none				0	none																													no	AgeAccelComb+
id521	FHS	none				0	none																													no	AgeAccelComb-
id522	FHS	none				0	none																													no	AgeAccelComb-
id523	FHS	none				0	none																													no	AgeAccelComb+
id524	FHS	none				0	none																													no	AgeAccelComb-
id525	FHS	none				0	none																													no	AgeAccelComb-
id526	FHS	none				0	none																													no	AgeAccelComb-
id527	FHS	none				0	none																													no	AgeAccelComb+
id528	FHS	none				0	none																													no	AgeAccelComb+
id529	FHS	none				0	none																													no	AgeAccelComb-
id530	FHS	none				0	none																													no	AgeAccelComb+
id531	FHS	none				0	none																													no	AgeAccelComb+
id532	FHS	none				0	none																													no	AgeAccelComb-
id533	FHS	none				0	none																													no	AgeAccelComb-
id534	FHS	none				0	none																													no	AgeAccelComb-
id535	FHS	none				0	none																													no	AgeAccelComb-
id536	FHS	none				0	none																													no	AgeAccelComb-
id537	FHS	none				0	none																													no	AgeAccelComb-
id538	FHS	none				0	none																													no	AgeAccelComb-
id539	FHS	none				0	none																													no	AgeAccelComb-
id540	FHS	none				0	none																													no	AgeAccelComb-
id541	FHS	none				0	none																													no	AgeAccelComb+
id542	FHS	none				0	none																													no	AgeAccelComb-
id543	FHS	none				0	none																													no	AgeAccelComb-
id544	FHS	none				0	none																													no	AgeAccelComb-
id545	FHS	none				0	none																													no	AgeAccelComb-
id546	FHS	none				0	none																													no	AgeAccelComb-
id547	FHS	none				0	none																													no	AgeAccelComb-
id548	FHS	none				0	none																													no	AgeAccelComb-
id549	FHS	none				0	none																													no	AgeAccelComb-
id550	FHS	none				0	none																													no	AgeAccelComb-
id551	FHS	none				0	none																													no	AgeAccelComb-
id552	FHS	none				0	none																													no	AgeAccelComb-
id553	FHS	none				0	none																													no	AgeAccelComb+
id554	FHS	none				0	none																													no	AgeAccelComb+
id555	FHS	none				0	none																													no	AgeAccelComb-
id556	FHS	none				0	none																													no	AgeAccelComb-
id557	FHS	none				0	none																													no	AgeAccelComb+
id558	FHS	none				0	none																													no	AgeAccelComb-
id559	FHS	none				0	none																													no	AgeAccelComb-
id560	FHS	none				0	none																													no	AgeAccelComb+
id561	FHS	none				0	none																													no	AgeAccelComb-
id562	FHS	none				0	none																													no	AgeAccelComb-
id563	FHS	none				0	none																													no	AgeAccelComb-
id564	FHS	none				0	none																													no	AgeAccelComb-
id565	FHS	none				0	none																													no	AgeAccelComb-
id566	FHS	none				0	none																													no	AgeAccelComb-
id567	FHS	none				0	none																													no	AgeAccelComb-
id568	FHS	none				0	none																													no	AgeAccelComb+
id569	FHS	none				0	none																													no	AgeAccelComb+
id570	FHS	none				0	none																													no	AgeAccelComb-
id571	FHS	none				0	none																													no	AgeAccelComb-
id572	FHS	none				0	none																													no	AgeAccelComb+
id573	FHS	none				0	none																													no	AgeAccelComb-
id574	FHS	none				0	none																													no	AgeAccelComb-
id575	FHS	none				0	none																													no	AgeAccelComb-
id576	FHS	none				0	none																													no	AgeAccelComb-
id577	FHS	none				0	none																													no	AgeAccelComb+
id578	FHS	none				0	none																													no	AgeAccelComb-
id579	FHS	none				0	none																													no	AgeAccelComb-
id580	FHS	none				0	none																													no	AgeAccelComb-
id581	FHS	none				0	none																													no	AgeAccelComb+
id582	FHS	none				0	none																													no	AgeAccelComb+
id583	FHS	none				0	none																													no	AgeAccelComb-
id584	FHS	none				0	none																													no	AgeAccelComb+
id585	FHS	none				0	none																													no	AgeAccelComb-
id586	FHS	none				0	none																													no	AgeAccelComb-
id587	FHS	none				0	none																													no	AgeAccelComb-
id588	FHS	none				0	none																													no	AgeAccelComb-
id589	FHS	none				0	none																													no	AgeAccelComb-
id590	FHS	none				0	none																													no	AgeAccelComb-
id591	FHS	none				0	none																													no	AgeAccelComb-
id592	FHS	none				0	none																													no	AgeAccelComb+
id593	FHS	none				0	none																													no	AgeAccelComb+
id594	FHS	none				0	none																													no	AgeAccelComb-
id595	FHS	none				0	none																													no	AgeAccelComb-
id596	FHS	none				0	none																													no	AgeAccelComb-
id597	FHS	none				0	none																													no	AgeAccelComb-
id598	FHS	none				0	none																													no	AgeAccelComb-
id599	FHS	none				0	none																													no	AgeAccelComb-
id600	FHS	none				0	none																													no	AgeAccelComb-
id601	FHS	none				0	none																													no	AgeAccelComb+
id602	FHS	none				0	none																													no	AgeAccelComb-
id603	FHS	none				0	none																													no	AgeAccelComb+
id604	FHS	none				0	none																													no	AgeAccelComb-
id605	FHS	none				0	none																													no	AgeAccelComb-
id606	FHS	none				0	none																													no	AgeAccelComb+
id607	FHS	none				0	none																													no	AgeAccelComb-
id608	FHS	none				0	none																													no	AgeAccelComb-
id609	FHS	none				0	none																													no	AgeAccelComb+
id610	FHS	none				0	none																													no	AgeAccelComb-
id611	FHS	none				0	none																													no	AgeAccelComb-
id612	FHS	none				0	none																													no	AgeAccelComb-
id613	FHS	none				0	none																													no	AgeAccelComb+
id614	FHS	none				0	none																													no	AgeAccelComb-
id615	FHS	none				0	none																													no	AgeAccelComb-
id616	FHS	none				0	none																													no	AgeAccelComb-
id617	FHS	none				0	none																													no	AgeAccelComb-
id618	FHS	none				0	none																													no	AgeAccelComb-
id619	FHS	none				0	none																													no	AgeAccelComb-
id620	FHS	none				0	none																													no	AgeAccelComb-
id621	FHS	none				0	none																													no	AgeAccelComb+
id622	FHS	none				0	none																													no	AgeAccelComb-
id623	FHS	none				0	none																													no	AgeAccelComb-
id624	FHS	none				0	none																													no	AgeAccelComb+
id625	FHS	none				0	none																													no	AgeAccelComb-
id626	FHS	none				0	none																													no	AgeAccelComb-
id627	FHS	none				0	none																													no	AgeAccelComb-
id628	FHS	none				0	none																													no	AgeAccelComb-
id629	FHS	none				0	none																													no	AgeAccelComb-
id630	FHS	none				0	none																													no	AgeAccelComb-
id631	FHS	none				0	none																													no	AgeAccelComb-
id632	FHS	none				0	none																													no	AgeAccelComb-
id633	FHS	none				0	none																													no	AgeAccelComb-
id634	FHS	none				0	none																													no	AgeAccelComb-
id635	FHS	none				0	none																													no	AgeAccelComb-
id636	FHS	none				0	none																													no	AgeAccelComb-
id637	FHS	none				0	none																													no	AgeAccelComb-
id638	FHS	none				0	none																													no	AgeAccelComb-
id639	FHS	none				0	none																													no	AgeAccelComb-
id640	FHS	none				0	none																													no	AgeAccelComb-
id641	FHS	none				0	none																													no	AgeAccelComb+
id642	FHS	none				0	none																													no	AgeAccelComb-
id643	FHS	none				0	none																													no	AgeAccelComb-
id644	FHS	none				0	none																													no	AgeAccelComb+
id645	FHS	none				0	none																													no	AgeAccelComb-
id646	FHS	none				0	none																													no	AgeAccelComb-
id647	FHS	none				0	none																													no	AgeAccelComb-
id648	FHS	none				0	none																													no	AgeAccelComb+
id649	FHS	none				0	none																													no	AgeAccelComb-
id650	FHS	none				0	none																													no	AgeAccelComb-
id651	FHS	none				0	none																													no	AgeAccelComb-
id652	FHS	none				0	none																													no	AgeAccelComb-
id653	FHS	none				0	none																													no	AgeAccelComb-
id654	FHS	none				0	none																													no	AgeAccelComb-
id655	FHS	none				0	none																													no	AgeAccelComb+
id656	FHS	none				0	none																													no	AgeAccelComb-
id657	FHS	none				0	none																													no	AgeAccelComb+
id658	FHS	none				0	none																													no	AgeAccelComb-
id659	FHS	none				0	none																													no	AgeAccelComb+
id660	FHS	none				0	none																													no	AgeAccelComb-
id661	FHS	none				0	none																													no	AgeAccelComb-
id662	FHS	none				0	none																													no	AgeAccelComb-
id663	FHS	none				0	none																													no	AgeAccelComb-
id664	FHS	none				0	none																													no	AgeAccelComb-
id665	FHS	none				0	none																													no	AgeAccelComb+
id666	FHS	none				0	none																													no	AgeAccelComb-
id667	FHS	none				0	none																													no	AgeAccelComb+
id668	FHS	none				0	none																													no	AgeAccelComb+
id669	FHS	none				0	none																													no	AgeAccelComb-
id670	FHS	none				0	none																													no	AgeAccelComb-
id671	FHS	none				0	none																													no	AgeAccelComb-
id672	FHS	none				0	none																													no	AgeAccelComb-
id673	FHS	none				0	none																													no	AgeAccelComb-
id674	FHS	none				0	none																													no	AgeAccelComb-
id675	FHS	none				0	none																													no	AgeAccelComb-
id676	FHS	none				0	none																													no	AgeAccelComb-
id677	FHS	none				0	none																													no	AgeAccelComb-
id678	FHS	none				0	none																													no	AgeAccelComb-
id679	FHS	none				0	none																													no	AgeAccelComb-
id680	FHS	none				0	none																													no	AgeAccelComb-
id681	FHS	none				0	none																													no	AgeAccelComb-
id682	FHS	none				0	none																													no	AgeAccelComb-
id683	FHS	none				0	none																													no	AgeAccelComb-
id684	FHS	none				0	none																													no	AgeAccelComb-
id685	FHS	none				0	none																													no	AgeAccelComb-
id686	FHS	none				0	none																													no	AgeAccelComb-
id687	FHS	none				0	none																													no	AgeAccelComb+
id688	FHS	none				0	none																													no	AgeAccelComb-
id689	FHS	none				0	none																													no	AgeAccelComb-
id690	FHS	none				0	none																													no	AgeAccelComb-
id691	FHS	none				0	none																													no	AgeAccelComb-
id692	FHS	none				0	none																													no	AgeAccelComb-
id693	FHS	none				0	none																													no	AgeAccelComb-
id694	FHS	none				0	none																													no	AgeAccelComb-
id695	FHS	none				0	none																													no	AgeAccelComb+
id696	FHS	none				0	none																													no	AgeAccelComb+
id697	FHS	none				0	none																													no	AgeAccelComb-
id698	FHS	none				0	none																													no	AgeAccelComb-
id699	FHS	none				0	none																													no	AgeAccelComb+
id700	FHS	none				0	none																													no	AgeAccelComb-
id701	FHS	none				0	none																													no	AgeAccelComb+
id702	FHS	none				0	none																													no	AgeAccelComb+
id703	FHS	none				0	none																													no	AgeAccelComb-
id704	FHS	none				0	none																													no	AgeAccelComb+
id705	FHS	none				0	none																													no	AgeAccelComb-
id706	FHS	none				0	none																													no	AgeAccelComb-
id707	FHS	none				0	none																													no	AgeAccelComb-
id708	FHS	none				0	none																													no	AgeAccelComb-
id709	FHS	none				0	none																													no	AgeAccelComb-
id710	FHS	none				0	none																													no	AgeAccelComb-
id711	FHS	none				0	none																													no	AgeAccelComb+
id712	FHS	none				0	none																													no	AgeAccelComb-
id713	FHS	none				0	none																													no	AgeAccelComb+
id714	FHS	none				0	none																													no	AgeAccelComb-
id715	FHS	none				0	none																													no	AgeAccelComb-
id716	FHS	none				0	none																													no	AgeAccelComb-
id717	FHS	none				0	none																													no	AgeAccelComb-
id718	FHS	none				0	none																													no	AgeAccelComb-
id719	FHS	none				0	none																													no	AgeAccelComb-
id720	FHS	none				0	none																													no	AgeAccelComb-
id721	FHS	none				0	none																													no	AgeAccelComb+
id722	FHS	none				0	none																													no	AgeAccelComb-
id723	FHS	none				0	none																													no	AgeAccelComb-
id724	FHS	none				0	none																													no	AgeAccelComb-
id725	FHS	none				0	none																													no	AgeAccelComb-
id726	FHS	none				0	none																													no	AgeAccelComb+
id727	FHS	none				0	none																													no	AgeAccelComb-
id728	FHS	none				0	none																													no	AgeAccelComb+
id729	FHS	none				0	none																													no	AgeAccelComb+
id730	FHS	none				0	none																													no	AgeAccelComb-
id731	FHS	none				0	none																													no	AgeAccelComb-
id732	FHS	none				0	none																													no	AgeAccelComb-
id733	FHS	none				0	none																													no	AgeAccelComb+
id734	FHS	none				0	none																													no	AgeAccelComb+
id735	FHS	none				0	none																													no	AgeAccelComb-
id736	FHS	none				0	none																													no	AgeAccelComb-
id737	FHS	none				0	none																													no	AgeAccelComb-
id738	FHS	none				0	none																													no	AgeAccelComb-
id739	FHS	none				0	none																													no	AgeAccelComb+
id740	FHS	none				0	none																													no	AgeAccelComb+
id741	FHS	none				0	none																													no	AgeAccelComb+
id742	FHS	none				0	none																													no	AgeAccelComb-
id743	FHS	none				0	none																													no	AgeAccelComb-
id744	FHS	none				0	none																													no	AgeAccelComb-
id745	FHS	none				0	none																													no	AgeAccelComb-
id746	FHS	none				0	none																													no	AgeAccelComb-
id747	FHS	none				0	none																													no	AgeAccelComb+
id748	FHS	none				0	none																													no	AgeAccelComb+
id749	FHS	none				0	none																													no	AgeAccelComb-
id750	FHS	none				0	none																													no	AgeAccelComb-
id751	FHS	none				0	none																													no	AgeAccelComb-
id752	FHS	none				0	none																													no	AgeAccelComb+
id753	FHS	none				0	none																													no	AgeAccelComb-
id754	FHS	none				0	none																													no	AgeAccelComb-
id755	FHS	none				0	none																													no	AgeAccelComb-
id756	FHS	none				0	none																													no	AgeAccelComb-
id757	FHS	none				0	none																													no	AgeAccelComb-
id758	FHS	none				0	none																													no	AgeAccelComb-
id759	FHS	none				0	none																													no	AgeAccelComb+
id760	FHS	none				0	none																													no	AgeAccelComb+
id761	FHS	none				0	none																													no	AgeAccelComb+
id762	FHS	none				0	none																													no	AgeAccelComb-
id763	FHS	none				0	none																													no	AgeAccelComb-
id764	FHS	none				0	none																													no	AgeAccelComb-
id765	FHS	none				0	none																													no	AgeAccelComb-
id766	FHS	none				0	none																													no	AgeAccelComb-
id767	FHS	none				0	none																													no	AgeAccelComb-
id768	FHS	none				0	none																													no	AgeAccelComb-
id769	FHS	none				0	none																													no	AgeAccelComb-
id770	FHS	none				0	none																													no	AgeAccelComb-
id771	FHS	none				0	none																													no	AgeAccelComb-
id772	FHS	none				0	none																													no	AgeAccelComb-
id773	FHS	none				0	none																													no	AgeAccelComb-
id774	FHS	none				0	none																													no	AgeAccelComb-
id775	FHS	none				0	none																													no	AgeAccelComb-
id776	FHS	none				0	none																													no	AgeAccelComb-
id777	FHS	none				0	none																													no	AgeAccelComb-
id778	FHS	none				0	none																													no	AgeAccelComb-
id779	FHS	none				0	none																													no	AgeAccelComb-
id780	FHS	none				0	none																													no	AgeAccelComb-
id781	FHS	none				0	none																													no	AgeAccelComb-
id782	FHS	none				0	none																													no	AgeAccelComb-
id783	FHS	none				0	none																													no	AgeAccelComb-
id784	FHS	none				0	none																													no	AgeAccelComb-
id785	FHS	none				0	none																													no	AgeAccelComb-
id786	FHS	none				0	none																													no	AgeAccelComb-
id787	FHS	none				0	none																													no	AgeAccelComb-
id788	FHS	none				0	none																													no	AgeAccelComb-
id789	FHS	none				0	none																													no	AgeAccelComb-
id790	FHS	none				0	none																													no	AgeAccelComb-
id791	FHS	none				0	none																													no	AgeAccelComb-
id792	FHS	none				0	none																													no	AgeAccelComb-
id793	FHS	none				0	none																													no	AgeAccelComb-
id794	FHS	none				0	none																													no	AgeAccelComb-
id795	FHS	none				0	none																													no	AgeAccelComb-
id796	FHS	none				0	none																													no	AgeAccelComb-
id797	FHS	none				0	none																													no	AgeAccelComb-
id798	FHS	none				0	none																													no	AgeAccelComb+
id799	FHS	none				0	none																													no	AgeAccelComb+
id800	FHS	none				0	none																													no	AgeAccelComb-
id801	FHS	none				0	none																													no	AgeAccelComb-
id802	FHS	none				0	none																													no	AgeAccelComb+
id803	FHS	none				0	none																													no	AgeAccelComb-
id804	FHS	none				0	none																													no	AgeAccelComb-
id805	FHS	none				0	none																													no	AgeAccelComb-
id806	FHS	none				0	none																													no	AgeAccelComb-
id807	FHS	none				0	none																													no	AgeAccelComb+
id808	FHS	none				0	none																													no	AgeAccelComb-
id809	FHS	none				0	none																													no	AgeAccelComb-
id810	FHS	none				0	none																													no	AgeAccelComb-
id811	FHS	none				0	none																													no	AgeAccelComb-
id812	FHS	none				0	none																													no	AgeAccelComb+
id813	FHS	none				0	none																													no	AgeAccelComb+
id814	FHS	none				0	none																													no	AgeAccelComb-
id815	FHS	none				0	none																													no	AgeAccelComb+
id816	FHS	none				0	none																													no	AgeAccelComb-
id817	FHS	none				0	none																													no	AgeAccelComb-
id818	FHS	none				0	none																													no	AgeAccelComb-
id819	FHS	none				0	none																													no	AgeAccelComb-
id820	FHS	none				0	none																													no	AgeAccelComb-
id821	FHS	none				0	none																													no	AgeAccelComb-
id822	FHS	none				0	none																													no	AgeAccelComb-
id823	FHS	none				0	none																													no	AgeAccelComb-
id824	FHS	none				0	none																													no	AgeAccelComb-
id825	FHS	none				0	none																													no	AgeAccelComb-
id826	FHS	none				0	none																													no	AgeAccelComb-
id827	FHS	none				0	none																													no	AgeAccelComb+
id828	FHS	none				0	none																													no	AgeAccelComb-
id829	FHS	none				0	none																													no	AgeAccelComb-
id830	FHS	none				0	none																													no	AgeAccelComb-
id831	FHS	none				0	none																													no	AgeAccelComb+
id832	FHS	none				0	none																													no	AgeAccelComb+
id833	FHS	none				0	none																													no	AgeAccelComb-
id834	FHS	none				0	none																													no	AgeAccelComb+
id835	FHS	none				0	none																													no	AgeAccelComb-
id836	FHS	none				0	none																													no	AgeAccelComb+
id837	FHS	none				0	none																													no	AgeAccelComb-
id838	FHS	none				0	none																													no	AgeAccelComb-
id839	FHS	none				0	none																													no	AgeAccelComb-
id840	FHS	none				0	none																													no	AgeAccelComb-
id841	FHS	none				0	none																													no	AgeAccelComb-
id842	FHS	none				0	none																													no	AgeAccelComb-
id843	FHS	none				0	none																													no	AgeAccelComb-
id844	FHS	none				0	none																													no	AgeAccelComb-
id845	FHS	none				0	none																													no	AgeAccelComb+
id846	FHS	none				0	none																													no	AgeAccelComb-
id847	FHS	none				0	none																													no	AgeAccelComb+
id848	FHS	none				0	none																													no	AgeAccelComb-
id849	FHS	none				0	none																													no	AgeAccelComb-
id850	FHS	none				0	none																													no	AgeAccelComb-
id851	FHS	none				0	none																													no	AgeAccelComb-
id852	FHS	none				0	none																													no	AgeAccelComb-
id853	FHS	none				0	none																													no	AgeAccelComb-
id854	FHS	none				0	none																													no	AgeAccelComb+
id855	FHS	none				0	none																													no	AgeAccelComb-
id856	FHS	none				0	none																													no	AgeAccelComb-
id857	FHS	none				0	none																													no	AgeAccelComb-
id858	FHS	none				0	none																													no	AgeAccelComb+
id859	FHS	none				0	none																													no	AgeAccelComb-
id860	FHS	none				0	none																													no	AgeAccelComb-
id861	FHS	none				0	none																													no	AgeAccelComb-
id862	FHS	none				0	none																													no	AgeAccelComb-
id863	FHS	none				0	none																													no	AgeAccelComb-
id864	FHS	none				0	none																													no	AgeAccelComb-
id865	FHS	none				0	none																													no	AgeAccelComb-
id866	FHS	none				0	none																													no	AgeAccelComb-
id867	FHS	none				0	none																													no	AgeAccelComb-
id868	FHS	none				0	none																													no	AgeAccelComb-
id869	FHS	none				0	none																													no	AgeAccelComb-
id870	FHS	none				0	none																													no	AgeAccelComb-
id871	FHS	none				0	none																													no	AgeAccelComb-
id872	FHS	none				0	none																													no	AgeAccelComb-
id873	FHS	none				0	none																													no	AgeAccelComb-
id874	FHS	none				0	none																													no	AgeAccelComb+
id875	FHS	none				0	none																													no	AgeAccelComb-
id876	FHS	none				0	none																													no	AgeAccelComb-
id877	FHS	none				0	none																													no	AgeAccelComb-
id878	FHS	none				0	none																													no	AgeAccelComb+
id879	FHS	none				0	none																													no	AgeAccelComb-
id880	FHS	none				0	none																													no	AgeAccelComb-
id881	FHS	none				0	none																													no	AgeAccelComb-
id882	FHS	none				0	none																													no	AgeAccelComb+
id883	FHS	none				0	none																													no	AgeAccelComb-
id884	FHS	none				0	none																													no	AgeAccelComb-
id885	FHS	none				0	none																													no	AgeAccelComb-
id886	FHS	none				0	none																													no	AgeAccelComb-
id887	FHS	none				0	none																													no	AgeAccelComb-
id888	FHS	none				0	none																													no	AgeAccelComb-
id889	FHS	none				0	none																													no	AgeAccelComb-
id890	FHS	none				0	none																													no	AgeAccelComb-
id891	FHS	none				0	none																													no	AgeAccelComb+
id892	FHS	none				0	none																													no	AgeAccelComb-
id893	FHS	none				0	none																													no	AgeAccelComb-
id894	FHS	none				0	none																													no	AgeAccelComb-
id895	FHS	none				0	none																													no	AgeAccelComb-
id896	FHS	none				0	none																													no	AgeAccelComb+
id897	FHS	none				0	none																													no	AgeAccelComb-
id898	FHS	none				0	none																													no	AgeAccelComb-
id899	FHS	none				0	none																													no	AgeAccelComb-
id900	FHS	none				0	none																													no	AgeAccelComb-
id901	FHS	none				0	none																													no	AgeAccelComb-
id902	FHS	none				0	none																													no	AgeAccelComb-
id903	FHS	none				0	none																													no	AgeAccelComb-
id904	FHS	none				0	none																													no	AgeAccelComb-
id905	FHS	none				0	none																													no	AgeAccelComb-
id906	FHS	none				0	none																													no	AgeAccelComb-
id907	FHS	none				0	none																													no	AgeAccelComb-
id908	FHS	none				0	none																													no	AgeAccelComb-
id909	FHS	none				0	none																													no	AgeAccelComb-
id910	FHS	none				0	none																													no	AgeAccelComb-
id911	FHS	none				0	none																													no	AgeAccelComb-
id912	FHS	none				0	none																													no	AgeAccelComb-
id913	FHS	none				0	none																													no	AgeAccelComb-
id914	FHS	none				0	none																													no	AgeAccelComb-
id915	FHS	none				0	none																													no	AgeAccelComb-
id916	FHS	none				0	none																													no	AgeAccelComb-
id917	FHS	none				0	none																													no	AgeAccelComb-
id918	FHS	none				0	none																													no	AgeAccelComb-
id919	FHS	none				0	none																													no	AgeAccelComb-
id920	FHS	none				0	none																													no	AgeAccelComb-
id921	FHS	none				0	none																													no	AgeAccelComb+
id922	FHS	none				0	none																													no	AgeAccelComb-
id923	FHS	none				0	none																													no	AgeAccelComb-
id924	FHS	none				0	none																													no	AgeAccelComb-
id925	FHS	none				0	none																													no	AgeAccelComb-
id926	FHS	none				0	none																													no	AgeAccelComb+
id927	FHS	none				0	none																													no	AgeAccelComb-
id928	FHS	none				0	none																													no	AgeAccelComb-
id929	FHS	none				0	none																													no	AgeAccelComb-
id930	FHS	none				0	none																													no	AgeAccelComb-
id931	FHS	none				0	none																													no	AgeAccelComb-
id932	FHS	none				0	none																													no	AgeAccelComb+
id933	FHS	none				0	none																													no	AgeAccelComb-
id934	FHS	none				0	none																													no	AgeAccelComb+
id935	FHS	none				0	none																													no	AgeAccelComb-
id936	FHS	none				0	none																													no	AgeAccelComb-
id937	FHS	none				0	none																													no	AgeAccelComb-
id938	FHS	none				0	none																													no	AgeAccelComb-
id939	FHS	none				0	none																													no	AgeAccelComb+
id940	FHS	none				0	none																													no	AgeAccelComb-
id941	FHS	none				0	none																													no	AgeAccelComb-
id942	FHS	none				0	none																													no	AgeAccelComb-
id943	FHS	none				0	none																													no	AgeAccelComb-
id944	FHS	none				0	none																													no	AgeAccelComb+
id945	FHS	none				0	none																													no	AgeAccelComb-
id946	FHS	none				0	none																													no	AgeAccelComb+
id947	FHS	none				0	none																													no	AgeAccelComb-
id948	FHS	none				0	none																													no	AgeAccelComb-
id949	FHS	none				0	none																													no	AgeAccelComb-
id950	FHS	none				0	none																													no	AgeAccelComb-
id951	FHS	none				0	none																													no	AgeAccelComb+
id952	FHS	none				0	none																													no	AgeAccelComb-
id953	FHS	none				0	none																													no	AgeAccelComb-
id954	FHS	none				0	none																													no	AgeAccelComb-
id955	FHS	none				0	none																													no	AgeAccelComb+
id956	FHS	none				0	none																													no	AgeAccelComb-
id957	FHS	none				0	none																													no	AgeAccelComb-
id958	FHS	none				0	none																													no	AgeAccelComb-
id959	FHS	none				0	none																													no	AgeAccelComb+
id960	FHS	none				0	none																													no	AgeAccelComb-
id961	FHS	none				0	none																													no	AgeAccelComb-
id962	FHS	none				0	none																													no	AgeAccelComb-
id963	FHS	none				0	none																													no	AgeAccelComb+
id964	FHS	none				0	none																													no	AgeAccelComb+
id965	FHS	none				0	none																													no	AgeAccelComb-
id966	FHS	none				0	none																													no	AgeAccelComb-
id967	FHS	none				0	none																													no	AgeAccelComb-
id968	FHS	none				0	none																													no	AgeAccelComb-
id969	FHS	none				0	none																													no	AgeAccelComb-
id970	FHS	none				0	none																													no	AgeAccelComb+
id971	FHS	none				0	none																													no	AgeAccelComb+
id972	FHS	none				0	none																													no	AgeAccelComb-
id973	FHS	none				0	none																													no	AgeAccelComb+
id974	FHS	none				0	none																													no	AgeAccelComb+
id975	FHS	none				0	none																													no	AgeAccelComb+
id976	FHS	none				0	none																													no	AgeAccelComb-
id977	FHS	none				0	none																													no	AgeAccelComb-
id978	FHS	none				0	none																													no	AgeAccelComb+
id979	FHS	none				0	none																													no	AgeAccelComb+
id980	FHS	none				0	none																													no	AgeAccelComb+
id981	FHS	none				0	none																													no	AgeAccelComb-
id982	FHS	none				0	none																													no	AgeAccelComb-
id983	FHS	none				0	none																													no	AgeAccelComb-
id984	FHS	none				0	none																													no	AgeAccelComb-
id985	FHS	none				0	none																													no	AgeAccelComb-
id986	FHS	none				0	none																													no	AgeAccelComb-
id987	FHS	none				0	none																													no	AgeAccelComb-
id988	FHS	none				0	none																													no	AgeAccelComb-
id989	FHS	none				0	none																													no	AgeAccelComb-
id990	FHS	none				0	none																													no	AgeAccelComb-
id991	FHS	none				0	none																													no	AgeAccelComb-
id992	FHS	none				0	none																													no	AgeAccelComb-
id993	FHS	none				0	none																													no	AgeAccelComb-
id994	FHS	none				0	none																													no	AgeAccelComb-
id995	FHS	none				0	none																													no	AgeAccelComb+
id996	FHS	none				0	none																													no	AgeAccelComb-
id997	FHS	none				0	none																													no	AgeAccelComb+
id998	FHS	none				0	none																													no	AgeAccelComb-
id999	FHS	none				0	none																													no	AgeAccelComb-
id1000	FHS	none				0	none																													no	AgeAccelComb-
id1001	FHS	none				0	none																													no	AgeAccelComb-
id1002	FHS	none				0	none																													no	AgeAccelComb-
id1003	FHS	none				0	none																													no	AgeAccelComb-
id1004	FHS	none				0	none																													no	AgeAccelComb-
id1005	FHS	none				0	none																													no	AgeAccelComb+
id1006	FHS	none				0	none																													no	AgeAccelComb-
id1007	FHS	none				0	none																													no	AgeAccelComb-
id1008	FHS	none				0	none																													no	AgeAccelComb-
id1009	FHS	none				0	none																													no	AgeAccelComb-
id1010	FHS	none				0	none																													no	AgeAccelComb-
id1011	FHS	none				0	none																													no	AgeAccelComb+
id1012	FHS	none				0	none																													no	AgeAccelComb-
id1013	FHS	none				0	none																													no	AgeAccelComb+
id1014	FHS	none				0	none																													no	AgeAccelComb-
id1015	FHS	none				0	none																													no	AgeAccelComb+
id1016	FHS	none				0	none																													no	AgeAccelComb-
id1017	FHS	none				0	none																													no	AgeAccelComb-
id1018	FHS	none				0	none																													no	AgeAccelComb-
id1019	FHS	none				0	none																													no	AgeAccelComb-
id1020	FHS	none				0	none																													no	AgeAccelComb-
id1021	FHS	none				0	none																													no	AgeAccelComb+
id1022	FHS	none				0	none																													no	AgeAccelComb+
id1023	FHS	none				0	none																													no	AgeAccelComb-
id1024	FHS	none				0	none																													no	AgeAccelComb+
id1025	FHS	none				0	none																													no	AgeAccelComb-
id1026	FHS	none				0	none																													no	AgeAccelComb-
id1027	FHS	none				0	none																													no	AgeAccelComb+
id1028	FHS	none				0	none																													no	AgeAccelComb-
id1029	FHS	none				0	none																													no	AgeAccelComb-
id1030	FHS	none				0	none																													no	AgeAccelComb-
id1031	FHS	none				0	none																													no	AgeAccelComb-
id1032	FHS	none				0	none																													no	AgeAccelComb-
id1033	FHS	none				0	none																													no	AgeAccelComb-
id1034	FHS	none				0	none																													no	AgeAccelComb-
id1035	FHS	none				0	none																													no	AgeAccelComb-
id1036	FHS	none				0	none																													no	AgeAccelComb-
id1037	FHS	none				0	none																													no	AgeAccelComb-
id1038	FHS	none				0	none																													no	AgeAccelComb-
id1039	FHS	none				0	none																													no	AgeAccelComb-
id1040	FHS	none				0	none																													no	AgeAccelComb-
id1041	FHS	none				0	none																													no	AgeAccelComb-
id1042	FHS	none				0	none																													no	AgeAccelComb-
id1043	FHS	none				0	none																													no	AgeAccelComb-
id1044	FHS	none				0	none																													no	AgeAccelComb-
id1045	FHS	none				0	none																													no	AgeAccelComb-
id1046	FHS	none				0	none																													no	AgeAccelComb-
id1047	FHS	none				0	none																													no	AgeAccelComb-
id1048	FHS	none				0	none																													no	AgeAccelComb+
id1049	FHS	none				0	none																													no	AgeAccelComb-
id1050	FHS	none				0	none																													no	AgeAccelComb-
id1051	FHS	none				0	none																													no	AgeAccelComb-
id1052	FHS	none				0	none																													no	AgeAccelComb-
id1053	FHS	none				0	none																													no	AgeAccelComb+
id1054	FHS	none				0	none																													no	AgeAccelComb+
id1055	FHS	none				0	none																													no	AgeAccelComb-
id1056	FHS	none				0	none																													no	AgeAccelComb-
id1057	FHS	none				0	none																													no	AgeAccelComb-
id1058	FHS	none				0	none																													no	AgeAccelComb-
id1059	FHS	none				0	none																													no	AgeAccelComb-
id1060	FHS	none				0	none																													no	AgeAccelComb-
id1061	FHS	none				0	none																													no	AgeAccelComb+
id1062	FHS	none				0	none																													no	AgeAccelComb-
id1063	FHS	none				0	none																													no	AgeAccelComb-
id1064	FHS	none				0	none																													no	AgeAccelComb-
id1065	FHS	none				0	none																													no	AgeAccelComb-
id1066	FHS	none				0	none																													no	AgeAccelComb-
id1067	FHS	none				0	none																													no	AgeAccelComb-
id1068	FHS	none				0	none																													no	AgeAccelComb-
id1069	FHS	none				0	none																													no	AgeAccelComb-
id1070	FHS	none				0	none																													no	AgeAccelComb-
id1071	FHS	none				0	none																													no	AgeAccelComb-
id1072	FHS	none				0	none																													no	AgeAccelComb+
id1073	FHS	none				0	none																													no	AgeAccelComb-
id1074	FHS	none				0	none																													no	AgeAccelComb-
id1075	FHS	none				0	none																													no	AgeAccelComb+
id1076	FHS	none				0	none																													no	AgeAccelComb-
id1077	FHS	none				0	none																													no	AgeAccelComb-
id1078	FHS	none				0	none																													no	AgeAccelComb-
id1079	FHS	none				0	none																													no	AgeAccelComb+
id1080	FHS	none				0	none																													no	AgeAccelComb-
id1081	FHS	none				0	none																													no	AgeAccelComb+
id1082	FHS	none				0	none																													no	AgeAccelComb+
id1083	FHS	none				0	none																													no	AgeAccelComb-
id1084	FHS	none				0	none																													no	AgeAccelComb-
id1085	FHS	none				0	none																													no	AgeAccelComb+
id1086	FHS	none				0	none																													no	AgeAccelComb-
id1087	FHS	none				0	none																													no	AgeAccelComb+
id1088	FHS	none				0	none																													no	AgeAccelComb-
id1089	FHS	none				0	none																													no	AgeAccelComb+
id1090	FHS	none				0	none																													no	AgeAccelComb+
id1091	FHS	none				0	none																													no	AgeAccelComb-
id1092	FHS	none				0	none																													no	AgeAccelComb-
id1093	FHS	none				0	none																													no	AgeAccelComb+
id1094	FHS	none				0	none																													no	AgeAccelComb-
id1095	FHS	none				0	none																													no	AgeAccelComb-
id1096	FHS	none				0	none																													no	AgeAccelComb-
id1097	FHS	none				0	none																													no	AgeAccelComb+
id1098	FHS	none				0	none																													no	AgeAccelComb-
id1099	FHS	none				0	none																													no	AgeAccelComb-
id1100	FHS	none				0	none																													no	AgeAccelComb-
id1101	FHS	none				0	none																													no	AgeAccelComb-
id1102	FHS	none				0	none																													no	AgeAccelComb-
id1103	FHS	none				0	none																													no	AgeAccelComb-
id1104	FHS	none				0	none																													no	AgeAccelComb+
id1105	FHS	none				0	none																													no	AgeAccelComb-
id1106	FHS	none				0	none																													no	AgeAccelComb-
id1107	FHS	none				0	none																													no	AgeAccelComb-
id1108	FHS	none				0	none																													no	AgeAccelComb-
id1109	FHS	none				0	none																													no	AgeAccelComb-
id1110	FHS	none				0	none																													no	AgeAccelComb-
id1111	FHS	none				0	none																													no	AgeAccelComb-
id1112	FHS	none				0	none																													no	AgeAccelComb+
id1113	FHS	none				0	none																													no	AgeAccelComb-
id1114	FHS	none				0	none																													no	AgeAccelComb-
id1115	FHS	none				0	none																													no	AgeAccelComb-
id1116	FHS	none				0	none																													no	AgeAccelComb-
id1117	FHS	none				0	none																													no	AgeAccelComb-
id1118	FHS	none				0	none																													no	AgeAccelComb-
id1119	FHS	none				0	none																													no	AgeAccelComb-
id1120	FHS	none				0	none																													no	AgeAccelComb+
id1121	FHS	none				0	none																													no	AgeAccelComb-
id1122	FHS	none				0	none																													no	AgeAccelComb+
id1123	FHS	none				0	none																													no	AgeAccelComb-
id1124	FHS	none				0	none																													no	AgeAccelComb+
id1125	FHS	none				0	none																													no	AgeAccelComb-
id1126	FHS	none				0	none																													no	AgeAccelComb-
id1127	FHS	none				0	none																													no	AgeAccelComb-
id1128	FHS	none				0	none																													no	AgeAccelComb-
id1129	FHS	none				0	none																													no	AgeAccelComb-
id1130	FHS	none				0	none																													no	AgeAccelComb-
id1131	FHS	none				0	none																													no	AgeAccelComb+
id1132	FHS	none				0	none																													no	AgeAccelComb-
id1133	FHS	none				0	none																													no	AgeAccelComb-
id1134	FHS	none				0	none																													no	AgeAccelComb-
id1135	FHS	none				0	none																													no	AgeAccelComb+
id1136	FHS	none				0	none																													no	AgeAccelComb-
id1137	FHS	none				0	none																													no	AgeAccelComb-
id1138	FHS	none				0	none																													no	AgeAccelComb-
id1139	FHS	none				0	none																													no	AgeAccelComb-
id1140	FHS	none				0	none																													no	AgeAccelComb-
id1141	FHS	none				0	none																													no	AgeAccelComb-
id1142	FHS	none				0	none																													no	AgeAccelComb-
id1143	FHS	none				0	none																													no	AgeAccelComb-
id1144	FHS	none				0	none																													no	AgeAccelComb-
id1145	FHS	none				0	none																													no	AgeAccelComb-
id1146	FHS	none				0	none																													no	AgeAccelComb+
id1147	FHS	none				0	none																													no	AgeAccelComb-
id1148	FHS	none				0	none																													no	AgeAccelComb+
id1149	FHS	none				0	none																													no	AgeAccelComb-
id1150	FHS	none				0	none																													no	AgeAccelComb-
id1151	FHS	none				0	none																													no	AgeAccelComb-
id1152	FHS	none				0	none																													no	AgeAccelComb+
id1153	FHS	none				0	none																													no	AgeAccelComb-
id1154	FHS	none				0	none																													no	AgeAccelComb-
id1155	FHS	none				0	none																													no	AgeAccelComb-
id1156	FHS	none				0	none																													no	AgeAccelComb-
id1157	FHS	none				0	none																													no	AgeAccelComb-
id1158	FHS	none				0	none																													no	AgeAccelComb-
id1159	FHS	none				0	none																													no	AgeAccelComb-
id1160	FHS	none				0	none																													no	AgeAccelComb+
id1161	FHS	none				0	none																													no	AgeAccelComb-
id1162	FHS	none				0	none																													no	AgeAccelComb-
id1163	FHS	none				0	none																													no	AgeAccelComb-
id1164	FHS	none				0	none																													no	AgeAccelComb+
id1165	FHS	none				0	none																													no	AgeAccelComb-
id1166	FHS	none				0	none																													no	AgeAccelComb+
id1167	FHS	none				0	none																													no	AgeAccelComb-
id1168	FHS	none				0	none																													no	AgeAccelComb-
id1169	FHS	none				0	none																													no	AgeAccelComb-
id1170	FHS	none				0	none																													no	AgeAccelComb+
id1171	FHS	none				0	none																													no	AgeAccelComb-
id1172	FHS	none				0	none																													no	AgeAccelComb-
id1173	FHS	none				0	none																													no	AgeAccelComb+
id1174	FHS	none				0	none																													no	AgeAccelComb+
id1175	FHS	none				0	none																													no	AgeAccelComb+
id1176	FHS	none				0	none																													no	AgeAccelComb-
id1177	FHS	none				0	none																													no	AgeAccelComb-
id1178	FHS	none				0	none																													no	AgeAccelComb-
id1179	FHS	none				0	none																													no	AgeAccelComb-
id1180	FHS	none				0	none																													no	AgeAccelComb-
id1181	FHS	none				0	none																													no	AgeAccelComb-
id1182	FHS	none				0	none																													no	AgeAccelComb-
id1183	FHS	none				0	none																													no	AgeAccelComb-
id1184	FHS	none				0	none																													no	AgeAccelComb-
id1185	FHS	none				0	none																													no	AgeAccelComb-
id1186	FHS	none				0	none																													no	AgeAccelComb-
id1187	FHS	none				0	none																													no	AgeAccelComb+
id1188	FHS	none				0	none																													no	AgeAccelComb+
id1189	FHS	none				0	none																													no	AgeAccelComb+
id1190	FHS	none				0	none																													no	AgeAccelComb-
id1191	FHS	none				0	none																													no	AgeAccelComb-
id1192	FHS	none				0	none																													no	AgeAccelComb+
id1193	FHS	none				0	none																													no	AgeAccelComb-
id1194	FHS	none				0	none																													no	AgeAccelComb+
id1195	FHS	none				0	none																													no	AgeAccelComb+
id1196	FHS	none				0	none																													no	AgeAccelComb+
id1197	FHS	none				0	none																													no	AgeAccelComb-
id1198	FHS	none				0	none																													no	AgeAccelComb+
id1199	FHS	none				0	none																													no	AgeAccelComb-
id1200	FHS	none				0	none																													no	AgeAccelComb-
id1201	FHS	none				0	none																													no	AgeAccelComb-
id1202	FHS	none				0	none																													no	AgeAccelComb-
id1203	FHS	none				0	none																													no	AgeAccelComb-
id1204	FHS	none				0	none																													no	AgeAccelComb-
id1205	FHS	none				0	none																													no	AgeAccelComb-
id1206	FHS	none				0	none																													no	AgeAccelComb+
id1207	FHS	none				0	none																													no	AgeAccelComb+
id1208	FHS	none				0	none																													no	AgeAccelComb-
id1209	FHS	none				0	none																													no	AgeAccelComb-
id1210	FHS	none				0	none																													no	AgeAccelComb-
id1211	FHS	none				0	none																													no	AgeAccelComb-
id1212	FHS	none				0	none																													no	AgeAccelComb-
id1213	FHS	none				0	none																													no	AgeAccelComb-
id1214	FHS	none				0	none																													no	AgeAccelComb-
id1215	FHS	none				0	none																													no	AgeAccelComb+
id1216	FHS	none				0	none																													no	AgeAccelComb+
id1217	FHS	none				0	none																													no	AgeAccelComb+
id1218	FHS	none				0	none																													no	AgeAccelComb-
id1219	FHS	none				0	none																													no	AgeAccelComb-
id1220	FHS	none				0	none																													no	AgeAccelComb-
id1221	FHS	none				0	none																													no	AgeAccelComb-
id1222	FHS	none				0	none																													no	AgeAccelComb+
id1223	FHS	none				0	none																													no	AgeAccelComb-
id1224	FHS	none				0	none																													no	AgeAccelComb+
id1225	FHS	none				0	none																													no	AgeAccelComb+
id1226	FHS	none				0	none																													no	AgeAccelComb-
id1227	FHS	none				0	none																													no	AgeAccelComb-
id1228	FHS	none				0	none																													no	AgeAccelComb+
id1229	FHS	none				0	none																													no	AgeAccelComb-
id1230	FHS	none				0	none																													no	AgeAccelComb-
id1231	FHS	none				0	none																													no	AgeAccelComb+
id1232	FHS	none				0	none																													no	AgeAccelComb-
id1233	FHS	none				0	none																													no	AgeAccelComb-
id1234	FHS	none				0	none																													no	AgeAccelComb+
id1235	FHS	none				0	none																													no	AgeAccelComb-
id1236	FHS	none				0	none																													no	AgeAccelComb-
id1237	FHS	none				0	none																													no	AgeAccelComb-
id1238	FHS	none				0	none																													no	AgeAccelComb-
id1239	FHS	none				0	none																													no	AgeAccelComb+
id1240	FHS	none				0	none																													no	AgeAccelComb+
id1241	FHS	none				0	none																													no	AgeAccelComb+
id1242	FHS	none				0	none																													no	AgeAccelComb-
id1243	FHS	none				0	none																													no	AgeAccelComb-
id1244	FHS	none				0	none																													no	AgeAccelComb-
id1245	FHS	none				0	none																													no	AgeAccelComb+
id1246	FHS	none				0	none																													no	AgeAccelComb-
id1247	FHS	none				0	none																													no	AgeAccelComb-
id1248	FHS	none				0	none																													no	AgeAccelComb-
id1249	FHS	none				0	none																													no	AgeAccelComb+
id1250	FHS	none				0	none																													no	AgeAccelComb+
id1251	FHS	none				0	none																													no	AgeAccelComb-
id1252	FHS	none				0	none																													no	AgeAccelComb+
id1253	FHS	none				0	none																													no	AgeAccelComb-
id1254	FHS	none				0	none																													no	AgeAccelComb-
id1255	FHS	none				0	none																													no	AgeAccelComb+
id1256	FHS	none				0	none																													no	AgeAccelComb-
id1257	FHS	none				0	none																													no	AgeAccelComb-
id1258	FHS	none				0	none																													no	AgeAccelComb-
id1259	FHS	none				0	none																													no	AgeAccelComb-
id1260	FHS	none				0	none																													no	AgeAccelComb-
id1261	FHS	none				0	none																													no	AgeAccelComb-
id1262	FHS	none				0	none																													no	AgeAccelComb-
id1263	FHS	none				0	none																													no	AgeAccelComb-
id1264	FHS	none				0	none																													no	AgeAccelComb+
id1265	FHS	none				0	none																													no	AgeAccelComb-
id1266	FHS	none				0	none																													no	AgeAccelComb-
id1267	FHS	none				0	none																													no	AgeAccelComb+
id1268	FHS	none				0	none																													no	AgeAccelComb-
id1269	FHS	none				0	none																													no	AgeAccelComb+
id1270	FHS	none				0	none																													no	AgeAccelComb-
id1271	FHS	none				0	none																													no	AgeAccelComb-
id1272	FHS	none				0	none																													no	AgeAccelComb+
id1273	FHS	none				0	none																													no	AgeAccelComb-
id1274	FHS	none				0	none																													no	AgeAccelComb+
id1275	FHS	none				0	none																													no	AgeAccelComb+
id1276	FHS	none				0	none																													no	AgeAccelComb+
id1277	FHS	none				0	none																													no	AgeAccelComb-
id1278	FHS	none				0	none																													no	AgeAccelComb-
id1279	FHS	none				0	none																													no	AgeAccelComb-
id1280	FHS	none				0	none																													no	AgeAccelComb+
id1281	FHS	none				0	none																													no	AgeAccelComb-
id1282	FHS	none				0	none																													no	AgeAccelComb+
id1283	FHS	none				0	none																													no	AgeAccelComb-
id1284	FHS	none				0	none																													no	AgeAccelComb-
id1285	FHS	none				0	none																													no	AgeAccelComb+
id1286	FHS	none				0	none																													no	AgeAccelComb+
id1287	FHS	none				0	none																													no	AgeAccelComb-
id1288	FHS	none				0	none																													no	AgeAccelComb-
id1289	FHS	none				0	none																													no	AgeAccelComb-
id1290	FHS	none				0	none																													no	AgeAccelComb+
id1291	FHS	none				0	none																													no	AgeAccelComb+
id1292	FHS	none				0	none																													no	AgeAccelComb-
id1293	FHS	none				0	none																													no	AgeAccelComb-
id1294	FHS	none				0	none																													no	AgeAccelComb+
id1295	FHS	none				0	none																													no	AgeAccelComb-
id1296	FHS	none				0	none																													no	AgeAccelComb+
id1297	FHS	none				0	none																													no	AgeAccelComb-
id1298	FHS	none				0	none																													no	AgeAccelComb-
id1299	FHS	none				0	none																													no	AgeAccelComb-
id1300	FHS	none				0	none																													no	AgeAccelComb-
id1301	FHS	none				0	none																													no	AgeAccelComb-
id1302	FHS	none				0	none																													no	AgeAccelComb+
id1303	FHS	none				0	none																													no	AgeAccelComb-
id1304	FHS	none				0	none																													no	AgeAccelComb-
id1305	FHS	none				0	none																													no	AgeAccelComb-
id1306	FHS	none				0	none																													no	AgeAccelComb-
id1307	FHS	none				0	none																													no	AgeAccelComb-
id1308	FHS	none				0	none																													no	AgeAccelComb-
id1309	FHS	none				0	none																													no	AgeAccelComb-
id1310	FHS	none				0	none																													no	AgeAccelComb-
id1311	FHS	none				0	none																													no	AgeAccelComb+
id1312	FHS	none				0	none																													no	AgeAccelComb-
id1313	FHS	none				0	none																													no	AgeAccelComb-
id1314	FHS	none				0	none																													no	AgeAccelComb-
id1315	FHS	none				0	none																													no	AgeAccelComb-
id1316	FHS	none				0	none																													no	AgeAccelComb-
id1317	FHS	none				0	none																													no	AgeAccelComb-
id1318	FHS	none				0	none																													no	AgeAccelComb-
id1319	FHS	none				0	none																													no	AgeAccelComb-
id1320	FHS	none				0	none																													no	AgeAccelComb+
id1321	FHS	none				0	none																													no	AgeAccelComb-
id1322	FHS	none				0	none																													no	AgeAccelComb+
id1323	FHS	none				0	none																													no	AgeAccelComb-
id1324	FHS	none				0	none																													no	AgeAccelComb-
id1325	FHS	none				0	none																													no	AgeAccelComb-
id1326	FHS	none				0	none																													no	AgeAccelComb+
id1327	FHS	none				0	none																													no	AgeAccelComb-
id1328	FHS	none				0	none																													no	AgeAccelComb-
id1329	FHS	none				0	none																													no	AgeAccelComb+
id1330	FHS	none				0	none																													no	AgeAccelComb-
id1331	FHS	none				0	none																													no	AgeAccelComb-
id1332	FHS	none				0	none																													no	AgeAccelComb-
id1333	FHS	none				0	none																													no	AgeAccelComb-
id1334	FHS	none				0	none																													no	AgeAccelComb-
id1335	FHS	none				0	none																													no	AgeAccelComb-
id1336	FHS	none				0	none																													no	AgeAccelComb-
id1337	FHS	none				0	none																													no	AgeAccelComb-
id1338	FHS	none				0	none																													no	AgeAccelComb-
id1339	FHS	none				0	none																													no	AgeAccelComb-
id1340	FHS	none				0	none																													no	AgeAccelComb-
id1341	FHS	none				0	none																													no	AgeAccelComb-
id1342	FHS	none				0	none																													no	AgeAccelComb+
id1343	FHS	none				0	none																													no	AgeAccelComb+
id1344	FHS	none				0	none																													no	AgeAccelComb+
id1345	FHS	none				0	none																													no	AgeAccelComb-
id1346	FHS	none				0	none																													no	AgeAccelComb-
id1347	FHS	none				0	none																													no	AgeAccelComb-
id1348	FHS	none				0	none																													no	AgeAccelComb-
id1349	FHS	none				0	none																													no	AgeAccelComb-
id1350	FHS	none				0	none																													no	AgeAccelComb-
id1351	FHS	none				0	none																													no	AgeAccelComb-
id1352	FHS	none				0	none																													no	AgeAccelComb-
id1353	FHS	none				0	none																													no	AgeAccelComb-
id1354	FHS	none				0	none																													no	AgeAccelComb-
id1355	FHS	none				0	none																													no	AgeAccelComb-
id1356	FHS	none				0	none																													no	AgeAccelComb-
id1357	FHS	none				0	none																													no	AgeAccelComb-
id1358	FHS	none				0	none																													no	AgeAccelComb-
id1359	FHS	none				0	none																													no	AgeAccelComb-
id1360	FHS	none				0	none																													no	AgeAccelComb-
id1361	FHS	none				0	none																													no	AgeAccelComb-
id1362	FHS	none				0	none																													no	AgeAccelComb+
id1363	FHS	none				0	none																													no	AgeAccelComb+
id1364	FHS	none				0	none																													no	AgeAccelComb-
id1365	FHS	none				0	none																													no	AgeAccelComb-
id1366	FHS	none				0	none																													no	AgeAccelComb-
id1367	FHS	none				0	none																													no	AgeAccelComb-
id1368	FHS	none				0	none																													no	AgeAccelComb-
id1369	FHS	none				0	none																													no	AgeAccelComb-
id1370	FHS	none				0	none																													no	AgeAccelComb+
id1371	FHS	none				0	none																													no	AgeAccelComb+
id1372	FHS	none				0	none																													no	AgeAccelComb-
id1373	FHS	none				0	none																													no	AgeAccelComb-
id1374	FHS	none				0	none																													no	AgeAccelComb-
id1375	FHS	none				0	none																													no	AgeAccelComb-
id1376	FHS	none				0	none																													no	AgeAccelComb-
id1377	FHS	none				0	none																													no	AgeAccelComb-
id1378	FHS	none				0	none																													no	AgeAccelComb-
id1379	FHS	none				0	none																													no	AgeAccelComb-
id1380	FHS	none				0	none																													no	AgeAccelComb+
id1381	FHS	none				0	none																													no	AgeAccelComb-
id1382	FHS	none				0	none																													no	AgeAccelComb-
id1383	FHS	none				0	none																													no	AgeAccelComb+
id1384	FHS	none				0	none																													no	AgeAccelComb-
id1385	FHS	none				0	none																													no	AgeAccelComb+
id1386	FHS	none				0	none																													no	AgeAccelComb-
id1387	FHS	none				0	none																													no	AgeAccelComb-
id1388	FHS	none				0	none																													no	AgeAccelComb-
id1389	FHS	none				0	none																													no	AgeAccelComb-
id1390	FHS	none				0	none																													no	AgeAccelComb-
id1391	FHS	none				0	none																													no	AgeAccelComb-
id1392	FHS	none				0	none																													no	AgeAccelComb-
id1393	FHS	none				0	none																													no	AgeAccelComb-
id1394	FHS	none				0	none																													no	AgeAccelComb+
id1395	FHS	none				0	none																													no	AgeAccelComb+
id1396	FHS	none				0	none																													no	AgeAccelComb-
id1397	FHS	none				0	none																													no	AgeAccelComb-
id1398	FHS	none				0	none																													no	AgeAccelComb+
id1399	FHS	none				0	none																													no	AgeAccelComb+
id1400	FHS	none				0	none																													no	AgeAccelComb+
id1401	FHS	none				0	none																													no	AgeAccelComb-
id1402	FHS	none				0	none																													no	AgeAccelComb-
id1403	FHS	none				0	none																													no	AgeAccelComb-
id1404	FHS	none				0	none																													no	AgeAccelComb-
id1405	FHS	none				0	none																													no	AgeAccelComb+
id1406	FHS	none				0	none																													no	AgeAccelComb+
id1407	FHS	none				0	none																													no	AgeAccelComb-
id1408	FHS	none				0	none																													no	AgeAccelComb-
id1409	FHS	none				0	none																													no	AgeAccelComb-
id1410	FHS	none				0	none																													no	AgeAccelComb-
id1411	FHS	none				0	none																													no	AgeAccelComb-
id1412	FHS	none				0	none																													no	AgeAccelComb+
id1413	FHS	none				0	none																													no	AgeAccelComb-
id1414	FHS	none				0	none																													no	AgeAccelComb-
id1415	FHS	none				0	none																													no	AgeAccelComb+
id1416	FHS	none				0	none																													no	AgeAccelComb-
id1417	FHS	none				0	none																													no	AgeAccelComb-
id1418	FHS	none				0	none																													no	AgeAccelComb-
id1419	FHS	none				0	none																													no	AgeAccelComb-
id1420	FHS	none				0	none																													no	AgeAccelComb-
id1421	FHS	none				0	none																													no	AgeAccelComb-
id1422	FHS	none				0	none																													no	AgeAccelComb-
id1423	FHS	none				0	none																													no	AgeAccelComb-
id1424	FHS	none				0	none																													no	AgeAccelComb+
id1425	FHS	none				0	none																													no	AgeAccelComb-
id1426	FHS	none				0	none																													no	AgeAccelComb-
id1427	FHS	none				0	none																													no	AgeAccelComb-
id1428	FHS	none				0	none																													no	AgeAccelComb+
id1429	FHS	none				0	none																													no	AgeAccelComb-
id1430	FHS	none				0	none																													no	AgeAccelComb-
id1431	FHS	none				0	none																													no	AgeAccelComb-
id1432	FHS	none				0	none																													no	AgeAccelComb-
id1433	FHS	none				0	none																													no	AgeAccelComb-
id1434	FHS	none				0	none																													no	AgeAccelComb-
id1435	FHS	none				0	none																													no	AgeAccelComb-
id1436	FHS	none				0	none																													no	AgeAccelComb-
id1437	FHS	none				0	none																													no	AgeAccelComb+
id1438	FHS	none				0	none																													no	AgeAccelComb-
id1439	FHS	none				0	none																													no	AgeAccelComb-
id1440	FHS	none				0	none																													no	AgeAccelComb-
id1441	FHS	none				0	none																													no	AgeAccelComb-
id1442	FHS	none				0	none																													no	AgeAccelComb+
id1443	FHS	none				0	none																													no	AgeAccelComb-
id1444	FHS	none				0	none																													no	AgeAccelComb+
id1445	FHS	none				0	none																													no	AgeAccelComb+
id1446	FHS	none				0	none																													no	AgeAccelComb-
id1447	FHS	none				0	none																													no	AgeAccelComb-
id1448	FHS	none				0	none																													no	AgeAccelComb-
id1449	FHS	none				0	none																													no	AgeAccelComb+
id1450	FHS	none				0	none																													no	AgeAccelComb-
id1451	FHS	none				0	none																													no	AgeAccelComb-
id1452	FHS	none				0	none																													no	AgeAccelComb-
id1453	FHS	none				0	none																													no	AgeAccelComb-
id1454	FHS	none				0	none																													no	AgeAccelComb-
id1455	FHS	none				0	none																													no	AgeAccelComb-
id1456	FHS	none				0	none																													no	AgeAccelComb-
id1457	FHS	none				0	none																													no	AgeAccelComb-
id1458	FHS	none				0	none																													no	AgeAccelComb-
id1459	FHS	none				0	none																													no	AgeAccelComb-
id1460	FHS	none				0	none																													no	AgeAccelComb-
id1461	FHS	none				0	none																													no	AgeAccelComb+
id1462	FHS	none				0	none																													no	AgeAccelComb-
id1463	FHS	none				0	none																													no	AgeAccelComb+
id1464	FHS	none				0	none																													no	AgeAccelComb-
id1465	FHS	none				0	none																													no	AgeAccelComb-
id1466	FHS	none				0	none																													no	AgeAccelComb-
id1467	FHS	none				0	none																													no	AgeAccelComb+
id1468	FHS	none				0	none																													no	AgeAccelComb-
id1469	FHS	none				0	none																													no	AgeAccelComb-
id1470	FHS	none				0	none																													no	AgeAccelComb-
id1471	FHS	none				0	none																													no	AgeAccelComb-
id1472	FHS	none				0	none																													no	AgeAccelComb-
id1473	FHS	none				0	none																													no	AgeAccelComb+
id1474	FHS	none				0	none																													no	AgeAccelComb-
id1475	FHS	none				0	none																													no	AgeAccelComb-
id1476	FHS	none				0	none																													no	AgeAccelComb+
id1477	FHS	none				0	none																													no	AgeAccelComb-
id1478	FHS	none				0	none																													no	AgeAccelComb-
id1479	FHS	none				0	none																													no	AgeAccelComb-
id1480	FHS	none				0	none																													no	AgeAccelComb-
id1481	FHS	none				0	none																													no	AgeAccelComb-
id1482	FHS	none				0	none																													no	AgeAccelComb-
id1483	FHS	none				0	none																													no	AgeAccelComb+
id1484	FHS	none				0	none																													no	AgeAccelComb-
id1485	FHS	none				0	none																													no	AgeAccelComb-
id1486	FHS	none				0	none																													no	AgeAccelComb-
id1487	FHS	none				0	none																													no	AgeAccelComb-
id1488	FHS	none				0	none																													no	AgeAccelComb+
id1489	FHS	none				0	none																													no	AgeAccelComb-
id1490	FHS	none				0	none																													no	AgeAccelComb-
id1491	FHS	none				0	none																													no	AgeAccelComb+
id1492	FHS	none				0	none																													no	AgeAccelComb-
id1493	FHS	none				0	none																													no	AgeAccelComb+
id1494	FHS	none				0	none																													no	AgeAccelComb+
id1495	FHS	none				0	none																													no	AgeAccelComb+
id1496	FHS	none				0	none																													no	AgeAccelComb-
id1497	FHS	none				0	none																													no	AgeAccelComb-
id1498	FHS	none				0	none																													no	AgeAccelComb-
id1499	FHS	none				0	none																													no	AgeAccelComb-
id1500	FHS	none				0	none																													no	AgeAccelComb-
id1501	FHS	none				0	none																													no	AgeAccelComb+
id1502	FHS	none				0	none																													no	AgeAccelComb+
id1503	FHS	none				0	none																													no	AgeAccelComb-
id1504	FHS	none				0	none																													no	AgeAccelComb-
id1505	FHS	none				0	none																													no	AgeAccelComb-
id1506	FHS	none				0	none																													no	AgeAccelComb-
id1507	FHS	none				0	none																													no	AgeAccelComb+
id1508	FHS	none				0	none																													no	AgeAccelComb+
id1509	FHS	none				0	none																													no	AgeAccelComb-
id1510	FHS	none				0	none																													no	AgeAccelComb-
id1511	FHS	none				0	none																													no	AgeAccelComb-
id1512	FHS	none				0	none																													no	AgeAccelComb-
id1513	FHS	none				0	none																													no	AgeAccelComb-
id1514	FHS	none				0	none																													no	AgeAccelComb+
id1515	FHS	none				0	none																													no	AgeAccelComb+
id1516	FHS	none				0	none																													no	AgeAccelComb-
id1517	FHS	none				0	none																													no	AgeAccelComb-
id1518	FHS	none				0	none																													no	AgeAccelComb-
id1519	FHS	none				0	none																													no	AgeAccelComb-
id1520	FHS	none				0	none																													no	AgeAccelComb-
id1521	FHS	none				0	none																													no	AgeAccelComb+
id1522	FHS	none				0	none																													no	AgeAccelComb+
id1523	FHS	none				0	none																													no	AgeAccelComb-
id1524	FHS	none				0	none																													no	AgeAccelComb-
id1525	FHS	none				0	none																													no	AgeAccelComb-
id1526	FHS	none				0	none																													no	AgeAccelComb-
id1527	FHS	none				0	none																													no	AgeAccelComb+
id1528	FHS	none				0	none																													no	AgeAccelComb-
id1529	FHS	none				0	none																													no	AgeAccelComb-
id1530	FHS	none				0	none																													no	AgeAccelComb-
id1531	FHS	none				0	none																													no	AgeAccelComb-
id1532	FHS	none				0	none																													no	AgeAccelComb-
id1533	FHS	none				0	none																													no	AgeAccelComb+
id1534	FHS	none				0	none																													no	AgeAccelComb-
id1535	FHS	none				0	none																													no	AgeAccelComb-
id1536	FHS	none				0	none																													no	AgeAccelComb-
id1537	FHS	none				0	none																													no	AgeAccelComb-
id1538	FHS	none				0	none																													no	AgeAccelComb-
id1539	FHS	none				0	none																													no	AgeAccelComb-
id1540	FHS	none				0	none																													no	AgeAccelComb-
id1541	FHS	none				0	none																													no	AgeAccelComb-
id1542	FHS	none				0	none																													no	AgeAccelComb-
id1543	FHS	none				0	none																													no	AgeAccelComb-
id1544	FHS	none				0	none																													no	AgeAccelComb+
id1545	FHS	none				0	none																													no	AgeAccelComb-
id1546	FHS	none				0	none																													no	AgeAccelComb-
id1547	FHS	none				0	none																													no	AgeAccelComb-
id1548	FHS	none				0	none																													no	AgeAccelComb-
id1549	FHS	none				0	none																													no	AgeAccelComb+
id1550	FHS	none				0	none																													no	AgeAccelComb-
id1551	FHS	none				0	none																													no	AgeAccelComb-
id1552	FHS	none				0	none																													no	AgeAccelComb-
id1553	FHS	none				0	none																													no	AgeAccelComb-
id1554	FHS	none				0	none																													no	AgeAccelComb-
id1555	FHS	none				0	none																													no	AgeAccelComb+
id1556	FHS	none				0	none																													no	AgeAccelComb-
id1557	FHS	none				0	none																													no	AgeAccelComb-
id1558	FHS	none				0	none																													no	AgeAccelComb-
id1559	FHS	none				0	none																													no	AgeAccelComb+
id1560	FHS	none				0	none																													no	AgeAccelComb+
id1561	FHS	none				0	none																													no	AgeAccelComb+
id1562	FHS	none				0	none																													no	AgeAccelComb-
id1563	FHS	none				0	none																													no	AgeAccelComb-
id1564	FHS	none				0	none																													no	AgeAccelComb-
id1565	FHS	none				0	none																													no	AgeAccelComb-
id1566	FHS	none				0	none																													no	AgeAccelComb-
id1567	FHS	none				0	none																													no	AgeAccelComb-
id1568	FHS	none				0	none																													no	AgeAccelComb+
id1569	FHS	none				0	none																													no	AgeAccelComb-
id1570	FHS	none				0	none																													no	AgeAccelComb+
id1571	FHS	none				0	none																													no	AgeAccelComb+
id1572	FHS	none				0	none																													no	AgeAccelComb-
id1573	FHS	none				0	none																													no	AgeAccelComb-
id1574	JHS	none				0	none																													no	AgeAccelComb-
id1575	JHS	none				0	none																													no	AgeAccelComb-
id1576	JHS	none				0	none																													no	AgeAccelComb+
id1577	JHS	none				0	none																													no	AgeAccelComb-
id1578	JHS	none				0	none																													no	AgeAccelComb-
id1579	JHS	none				0	none																													no	AgeAccelComb-
id1580	JHS	none				0	none																													no	AgeAccelComb-
id1581	JHS	none				0	none																													no	AgeAccelComb-
id1582	JHS	none				0	none																													no	AgeAccelComb-
id1583	JHS	none				0	none																													no	AgeAccelComb-
id1584	JHS	none				0	none																													no	AgeAccelComb-
id1585	JHS	none				0	none																													no	AgeAccelComb-
id1586	JHS	none				0	none																													no	AgeAccelComb+
id1587	JHS	none				0	none																													no	AgeAccelComb-
id1588	JHS	none				0	none																													no	AgeAccelComb-
id1589	JHS	none				0	none																													no	AgeAccelComb-
id1590	JHS	none				0	none																													no	AgeAccelComb+
id1591	JHS	none				0	none																													no	AgeAccelComb-
id1592	JHS	none				0	none																													no	AgeAccelComb-
id1593	JHS	none				0	none																													no	AgeAccelComb-
id1594	JHS	none				0	none																													no	AgeAccelComb+
id1595	JHS	none				0	none																													no	AgeAccelComb-
id1596	JHS	none				0	none																													no	AgeAccelComb-
id1597	JHS	none				0	none																													no	AgeAccelComb+
id1598	JHS	none				0	none																													no	AgeAccelComb+
id1599	JHS	none				0	none																													no	AgeAccelComb-
id1600	JHS	none				0	none																													no	AgeAccelComb+
id1601	JHS	none				0	none																													no	AgeAccelComb-
id1602	JHS	none				0	none																													no	AgeAccelComb-
id1603	JHS	none				0	none																													no	AgeAccelComb-
id1604	JHS	none				0	none																													no	AgeAccelComb-
id1605	JHS	none				0	none																													no	AgeAccelComb-
id1606	JHS	none				0	none																													no	AgeAccelComb-
id1607	JHS	none				0	none																													no	AgeAccelComb-
id1608	JHS	none				0	none																													no	AgeAccelComb-
id1609	JHS	none				0	none																													no	AgeAccelComb+
id1610	JHS	none				0	none																													no	AgeAccelComb-
id1611	JHS	none				0	none																													no	AgeAccelComb-
id1612	JHS	none				0	none																													no	AgeAccelComb+
id1613	JHS	none				0	none																													no	AgeAccelComb-
id1614	JHS	none				0	none																													no	AgeAccelComb-
id1615	JHS	none				0	none																													no	AgeAccelComb-
id1616	JHS	none				0	none																													no	AgeAccelComb+
id1617	JHS	none				0	none																													no	AgeAccelComb-
id1618	JHS	none				0	none																													no	AgeAccelComb-
id1619	JHS	none				0	none																													no	AgeAccelComb-
id1620	JHS	none				0	none																													no	AgeAccelComb-
id1621	JHS	none				0	none																													no	AgeAccelComb-
id1622	JHS	none				0	none																													no	AgeAccelComb-
id1623	JHS	none				0	none																													no	AgeAccelComb-
id1624	JHS	none				0	none																													no	AgeAccelComb-
id1625	JHS	none				0	none																													no	AgeAccelComb-
id1626	JHS	none				0	none																													no	AgeAccelComb+
id1627	JHS	none				0	none																													no	AgeAccelComb-
id1628	JHS	none				0	none																													no	AgeAccelComb-
id1629	JHS	none				0	none																													no	AgeAccelComb-
id1630	JHS	none				0	none																													no	AgeAccelComb-
id1631	JHS	none				0	none																													no	AgeAccelComb-
id1632	JHS	none				0	none																													no	AgeAccelComb+
id1633	JHS	none				0	none																													no	AgeAccelComb+
id1634	JHS	none				0	none																													no	AgeAccelComb+
id1635	JHS	none				0	none																													no	AgeAccelComb-
id1636	JHS	none				0	none																													no	AgeAccelComb+
id1637	JHS	none				0	none																													no	AgeAccelComb-
id1638	JHS	none				0	none																													no	AgeAccelComb-
id1639	JHS	none				0	none																													no	AgeAccelComb-
id1640	JHS	none				0	none																													no	AgeAccelComb+
id1641	JHS	none				0	none																													no	AgeAccelComb-
id1642	JHS	none				0	none																													no	AgeAccelComb-
id1643	JHS	none				0	none																													no	AgeAccelComb-
id1644	JHS	none				0	none																													no	AgeAccelComb-
id1645	JHS	none				0	none																													no	AgeAccelComb-
id1646	JHS	none				0	none																													no	AgeAccelComb+
id1647	JHS	none				0	none																													no	AgeAccelComb-
id1648	JHS	none				0	none																													no	AgeAccelComb-
id1649	JHS	none				0	none																													no	AgeAccelComb+
id1650	JHS	none				0	none																													no	AgeAccelComb-
id1651	JHS	none				0	none																													no	AgeAccelComb-
id1652	JHS	none				0	none																													no	AgeAccelComb-
id1653	JHS	none				0	none																													no	AgeAccelComb-
id1654	JHS	none				0	none																													no	AgeAccelComb+
id1655	JHS	none				0	none																													no	AgeAccelComb-
id1656	JHS	none				0	none																													no	AgeAccelComb-
id1657	JHS	none				0	none																													no	AgeAccelComb-
id1658	JHS	none				0	none																													no	AgeAccelComb-
id1659	JHS	none				0	none																													no	AgeAccelComb-
id1660	JHS	none				0	none																													no	AgeAccelComb-
id1661	JHS	none				0	none																													no	AgeAccelComb+
id1662	JHS	none				0	none																													no	AgeAccelComb-
id1663	JHS	none				0	none																													no	AgeAccelComb-
id1664	JHS	none				0	none																													no	AgeAccelComb-
id1665	JHS	none				0	none																													no	AgeAccelComb-
id1666	JHS	none				0	none																													no	AgeAccelComb-
id1667	JHS	none				0	none																													no	AgeAccelComb+
id1668	JHS	none				0	none																													no	AgeAccelComb-
id1669	JHS	none				0	none																													no	AgeAccelComb-
id1670	JHS	none				0	none																													no	AgeAccelComb-
id1671	JHS	none				0	none																													no	AgeAccelComb+
id1672	JHS	none				0	none																													no	AgeAccelComb-
id1673	JHS	none				0	none																													no	AgeAccelComb+
id1674	JHS	none				0	none																													no	AgeAccelComb-
id1675	JHS	none				0	none																													no	AgeAccelComb-
id1676	JHS	none				0	none																													no	AgeAccelComb-
id1677	JHS	none				0	none																													no	AgeAccelComb+
id1678	JHS	none				0	none																													no	AgeAccelComb-
id1679	JHS	none				0	none																													no	AgeAccelComb-
id1680	JHS	none				0	none																													no	AgeAccelComb+
id1681	JHS	none				0	none																													no	AgeAccelComb+
id1682	JHS	none				0	none																													no	AgeAccelComb-
id1683	JHS	none				0	none																													no	AgeAccelComb+
id1684	JHS	none				0	none																													no	AgeAccelComb-
id1685	JHS	none				0	none																													no	AgeAccelComb-
id1686	JHS	none				0	none																													no	AgeAccelComb-
id1687	JHS	none				0	none																													no	AgeAccelComb+
id1688	JHS	none				0	none																													no	AgeAccelComb-
id1689	JHS	none				0	none																													no	AgeAccelComb-
id1690	JHS	none				0	none																													no	AgeAccelComb-
id1691	JHS	none				0	none																													no	AgeAccelComb-
id1692	JHS	none				0	none																													no	AgeAccelComb-
id1693	JHS	none				0	none																													no	AgeAccelComb-
id1694	JHS	none				0	none																													no	AgeAccelComb-
id1695	JHS	none				0	none																													no	AgeAccelComb-
id1696	JHS	none				0	none																													no	AgeAccelComb-
id1697	JHS	none				0	none																													no	AgeAccelComb+
id1698	JHS	none				0	none																													no	AgeAccelComb-
id1699	JHS	none				0	none																													no	AgeAccelComb-
id1700	JHS	none				0	none																													no	AgeAccelComb-
id1701	JHS	none				0	none																													no	AgeAccelComb-
id1702	JHS	none				0	none																													no	AgeAccelComb-
id1703	JHS	none				0	none																													no	AgeAccelComb-
id1704	JHS	none				0	none																													no	AgeAccelComb-
id1705	JHS	none				0	none																													no	AgeAccelComb-
id1706	JHS	none				0	none																													no	AgeAccelComb-
id1707	JHS	none				0	none																													no	AgeAccelComb-
id1708	JHS	none				0	none																													no	AgeAccelComb-
id1709	JHS	none				0	none																													no	AgeAccelComb-
id1710	JHS	none				0	none																													no	AgeAccelComb-
id1711	JHS	none				0	none																													no	AgeAccelComb+
id1712	JHS	none				0	none																													no	AgeAccelComb-
id1713	JHS	none				0	none																													no	AgeAccelComb+
id1714	JHS	none				0	none																													no	AgeAccelComb-
id1715	JHS	none				0	none																													no	AgeAccelComb-
id1716	JHS	none				0	none																													no	AgeAccelComb+
id1717	JHS	none				0	none																													no	AgeAccelComb-
id1718	JHS	none				0	none																													no	AgeAccelComb-
id1719	JHS	none				0	none																													no	AgeAccelComb+
id1720	JHS	none				0	none																													no	AgeAccelComb-
id1721	JHS	none				0	none																													no	AgeAccelComb+
id1722	JHS	none				0	none																													no	AgeAccelComb+
id1723	JHS	none				0	none																													no	AgeAccelComb-
id1724	JHS	none				0	none																													no	AgeAccelComb-
id1725	JHS	none				0	none																													no	AgeAccelComb-
id1726	JHS	none				0	none																													no	AgeAccelComb-
id1727	JHS	none				0	none																													no	AgeAccelComb-
id1728	JHS	none				0	none																													no	AgeAccelComb-
id1729	JHS	none				0	none																													no	AgeAccelComb-
id1730	JHS	none				0	none																													no	AgeAccelComb-
id1731	JHS	none				0	none																													no	AgeAccelComb+
id1732	JHS	none				0	none																													no	AgeAccelComb+
id1733	JHS	none				0	none																													no	AgeAccelComb-
id1734	JHS	none				0	none																													no	AgeAccelComb+
id1735	JHS	none				0	none																													no	AgeAccelComb+
id1736	JHS	none				0	none																													no	AgeAccelComb-
id1737	JHS	none				0	none																													no	AgeAccelComb+
id1738	JHS	none				0	none																													no	AgeAccelComb-
id1739	JHS	none				0	none																													no	AgeAccelComb-
id1740	JHS	none				0	none																													no	AgeAccelComb+
id1741	JHS	none				0	none																													no	AgeAccelComb-
id1742	JHS	none				0	none																													no	AgeAccelComb+
id1743	JHS	none				0	none																													no	AgeAccelComb+
id1744	JHS	none				0	none																													no	AgeAccelComb-
id1745	JHS	none				0	none																													no	AgeAccelComb-
id1746	JHS	none				0	none																													no	AgeAccelComb+
id1747	JHS	none				0	none																													no	AgeAccelComb-
id1748	JHS	none				0	none																													no	AgeAccelComb-
id1749	JHS	none				0	none																													no	AgeAccelComb-
id1750	JHS	none				0	none																													no	AgeAccelComb-
id1751	JHS	none				0	none																													no	AgeAccelComb+
id1752	JHS	none				0	none																													no	AgeAccelComb-
id1753	JHS	none				0	none																													no	AgeAccelComb+
id1754	JHS	none				0	none																													no	AgeAccelComb-
id1755	JHS	none				0	none																													no	AgeAccelComb+
id1756	JHS	none				0	none																													no	AgeAccelComb-
id1757	JHS	none				0	none																													no	AgeAccelComb-
id1758	JHS	none				0	none																													no	AgeAccelComb+
id1759	JHS	none				0	none																													no	AgeAccelComb-
id1760	JHS	none				0	none																													no	AgeAccelComb-
id1761	JHS	none				0	none																													no	AgeAccelComb-
id1762	JHS	none				0	none																													no	AgeAccelComb-
id1763	JHS	none				0	none																													no	AgeAccelComb-
id1764	JHS	none				0	none																													no	AgeAccelComb-
id1765	JHS	none				0	none																													no	AgeAccelComb+
id1766	JHS	none				0	none																													no	AgeAccelComb-
id1767	JHS	none				0	none																													no	AgeAccelComb-
id1768	JHS	none				0	none																													no	AgeAccelComb+
id1769	JHS	none				0	none																													no	AgeAccelComb-
id1770	JHS	none				0	none																													no	AgeAccelComb+
id1771	JHS	none				0	none																													no	AgeAccelComb-
id1772	JHS	none				0	none																													no	AgeAccelComb-
id1773	JHS	none				0	none																													no	AgeAccelComb-
id1774	JHS	none				0	none																													no	AgeAccelComb-
id1775	JHS	none				0	none																													no	AgeAccelComb+
id1776	JHS	none				0	none																													no	AgeAccelComb-
id1777	JHS	none				0	none																													no	AgeAccelComb+
id1778	JHS	none				0	none																													no	AgeAccelComb-
id1779	JHS	none				0	none																													no	AgeAccelComb-
id1780	JHS	none				0	none																													no	AgeAccelComb+
id1781	JHS	none				0	none																													no	AgeAccelComb-
id1782	JHS	none				0	none																													no	AgeAccelComb+
id1783	JHS	none				0	none																													no	AgeAccelComb-
id1784	JHS	none				0	none																													no	AgeAccelComb-
id1785	JHS	none				0	none																													no	AgeAccelComb-
id1786	JHS	none				0	none																													no	AgeAccelComb-
id1787	JHS	none				0	none																													no	AgeAccelComb-
id1788	JHS	none				0	none																													no	AgeAccelComb-
id1789	JHS	none				0	none																													no	AgeAccelComb-
id1790	JHS	none				0	none																													no	AgeAccelComb+
id1791	JHS	none				0	none																													no	AgeAccelComb-
id1792	JHS	none				0	none																													no	AgeAccelComb+
id1793	JHS	none				0	none																													no	AgeAccelComb-
id1794	JHS	none				0	none																													no	AgeAccelComb+
id1795	JHS	none				0	none																													no	AgeAccelComb-
id1796	JHS	none				0	none																													no	AgeAccelComb+
id1797	JHS	none				0	none																													no	AgeAccelComb-
id1798	JHS	none				0	none																													no	AgeAccelComb-
id1799	JHS	none				0	none																													no	AgeAccelComb-
id1800	JHS	none				0	none																													no	AgeAccelComb-
id1801	JHS	none				0	none																													no	AgeAccelComb-
id1802	JHS	none				0	none																													no	AgeAccelComb-
id1803	JHS	none				0	none																													no	AgeAccelComb-
id1804	JHS	none				0	none																													no	AgeAccelComb-
id1805	JHS	none				0	none																													no	AgeAccelComb-
id1806	JHS	none				0	none																													no	AgeAccelComb-
id1807	JHS	none				0	none																													no	AgeAccelComb-
id1808	JHS	none				0	none																													no	AgeAccelComb-
id1809	JHS	none				0	none																													no	AgeAccelComb-
id1810	JHS	none				0	none																													no	AgeAccelComb-
id1811	JHS	none				0	none																													no	AgeAccelComb-
id1812	JHS	none				0	none																													no	AgeAccelComb-
id1813	JHS	none				0	none																													no	AgeAccelComb-
id1814	JHS	none				0	none																													no	AgeAccelComb-
id1815	JHS	none				0	none																													no	AgeAccelComb+
id1816	JHS	none				0	none																													no	AgeAccelComb+
id1817	JHS	none				0	none																													no	AgeAccelComb-
id1818	JHS	none				0	none																													no	AgeAccelComb+
id1819	JHS	none				0	none																													no	AgeAccelComb-
id1820	JHS	none				0	none																													no	AgeAccelComb-
id1821	JHS	none				0	none																													no	AgeAccelComb+
id1822	JHS	none				0	none																													no	AgeAccelComb-
id1823	JHS	none				0	none																													no	AgeAccelComb+
id1824	JHS	none				0	none																													no	AgeAccelComb-
id1825	JHS	none				0	none																													no	AgeAccelComb-
id1826	JHS	none				0	none																													no	AgeAccelComb+
id1827	JHS	none				0	none																													no	AgeAccelComb-
id1828	JHS	none				0	none																													no	AgeAccelComb-
id1829	JHS	none				0	none																													no	AgeAccelComb-
id1830	JHS	none				0	none																													no	AgeAccelComb-
id1831	JHS	none				0	none																													no	AgeAccelComb-
id1832	JHS	none				0	none																													no	AgeAccelComb-
id1833	JHS	none				0	none																													no	AgeAccelComb+
id1834	JHS	none				0	none																													no	AgeAccelComb-
id1835	JHS	none				0	none																													no	AgeAccelComb-
id1836	JHS	none				0	none																													no	AgeAccelComb-
id1837	JHS	none				0	none																													no	AgeAccelComb-
id1838	JHS	none				0	none																													no	AgeAccelComb-
id1839	JHS	none				0	none																													no	AgeAccelComb-
id1840	JHS	none				0	none																													no	AgeAccelComb-
id1841	JHS	none				0	none																													no	AgeAccelComb-
id1842	JHS	none				0	none																													no	AgeAccelComb-
id1843	JHS	none				0	none																													no	AgeAccelComb-
id1844	JHS	none				0	none																													no	AgeAccelComb-
id1845	JHS	none				0	none																													no	AgeAccelComb-
id1846	JHS	none				0	none																													no	AgeAccelComb-
id1847	JHS	none				0	none																													no	AgeAccelComb-
id1848	JHS	none				0	none																													no	AgeAccelComb-
id1849	JHS	none				0	none																													no	AgeAccelComb-
id1850	JHS	none				0	none																													no	AgeAccelComb+
id1851	JHS	none				0	none																													no	AgeAccelComb+
id1852	JHS	none				0	none																													no	AgeAccelComb-
id1853	JHS	none				0	none																													no	AgeAccelComb-
id1854	JHS	none				0	none																													no	AgeAccelComb-
id1855	JHS	none				0	none																													no	AgeAccelComb+
id1856	JHS	none				0	none																													no	AgeAccelComb-
id1857	JHS	none				0	none																													no	AgeAccelComb-
id1858	JHS	none				0	none																													no	AgeAccelComb-
id1859	JHS	none				0	none																													no	AgeAccelComb+
id1860	JHS	none				0	none																													no	AgeAccelComb+
id1861	JHS	none				0	none																													no	AgeAccelComb-
id1862	JHS	none				0	none																													no	AgeAccelComb+
id1863	JHS	none				0	none																													no	AgeAccelComb+
id1864	JHS	none				0	none																													no	AgeAccelComb-
id1865	JHS	none				0	none																													no	AgeAccelComb-
id1866	JHS	none				0	none																													no	AgeAccelComb+
id1867	JHS	none				0	none																													no	AgeAccelComb-
id1868	JHS	none				0	none																													no	AgeAccelComb-
id1869	JHS	none				0	none																													no	AgeAccelComb-
id1870	JHS	none				0	none																													no	AgeAccelComb-
id1871	JHS	none				0	none																													no	AgeAccelComb+
id1872	JHS	none				0	none																													no	AgeAccelComb-
id1873	JHS	none				0	none																													no	AgeAccelComb+
id1874	JHS	none				0	none																													no	AgeAccelComb+
id1875	JHS	none				0	none																													no	AgeAccelComb-
id1876	JHS	none				0	none																													no	AgeAccelComb-
id1877	JHS	none				0	none																													no	AgeAccelComb-
id1878	JHS	none				0	none																													no	AgeAccelComb-
id1879	JHS	none				0	none																													no	AgeAccelComb+
id1880	JHS	none				0	none																													no	AgeAccelComb-
id1881	JHS	none				0	none																													no	AgeAccelComb-
id1882	JHS	none				0	none																													no	AgeAccelComb-
id1883	JHS	none				0	none																													no	AgeAccelComb-
id1884	JHS	none				0	none																													no	AgeAccelComb-
id1885	JHS	none				0	none																													no	AgeAccelComb-
id1886	JHS	none				0	none																													no	AgeAccelComb-
id1887	JHS	none				0	none																													no	AgeAccelComb-
id1888	JHS	none				0	none																													no	AgeAccelComb-
id1889	JHS	none				0	none																													no	AgeAccelComb-
id1890	JHS	none				0	none																													no	AgeAccelComb-
id1891	JHS	none				0	none																													no	AgeAccelComb-
id1892	JHS	none				0	none																													no	AgeAccelComb-
id1893	JHS	none				0	none																													no	AgeAccelComb-
id1894	JHS	none				0	none																													no	AgeAccelComb-
id1895	JHS	none				0	none																													no	AgeAccelComb-
id1896	JHS	none				0	none																													no	AgeAccelComb-
id1897	JHS	none				0	none																													no	AgeAccelComb-
id1898	JHS	none				0	none																													no	AgeAccelComb-
id1899	JHS	none				0	none																													no	AgeAccelComb-
id1900	JHS	none				0	none																													no	AgeAccelComb-
id1901	JHS	none				0	none																													no	AgeAccelComb-
id1902	JHS	none				0	none																													no	AgeAccelComb-
id1903	JHS	none				0	none																													no	AgeAccelComb-
id1904	JHS	none				0	none																													no	AgeAccelComb-
id1905	JHS	none				0	none																													no	AgeAccelComb+
id1906	JHS	none				0	none																													no	AgeAccelComb-
id1907	JHS	none				0	none																													no	AgeAccelComb-
id1908	JHS	none				0	none																													no	AgeAccelComb-
id1909	JHS	none				0	none																													no	AgeAccelComb-
id1910	JHS	none				0	none																													no	AgeAccelComb-
id1911	JHS	none				0	none																													no	AgeAccelComb-
id1912	JHS	none				0	none																													no	AgeAccelComb-
id1913	JHS	none				0	none																													no	AgeAccelComb-
id1914	JHS	none				0	none																													no	AgeAccelComb-
id1915	JHS	none				0	none																													no	AgeAccelComb-
id1916	JHS	none				0	none																													no	AgeAccelComb-
id1917	JHS	none				0	none																													no	AgeAccelComb-
id1918	JHS	none				0	none																													no	AgeAccelComb-
id1919	JHS	none				0	none																													no	AgeAccelComb-
id1920	JHS	none				0	none																													no	AgeAccelComb-
id1921	JHS	none				0	none																													no	AgeAccelComb-
id1922	JHS	none				0	none																													no	AgeAccelComb-
id1923	JHS	none				0	none																													no	AgeAccelComb-
id1924	JHS	none				0	none																													no	AgeAccelComb+
id1925	JHS	none				0	none																													no	AgeAccelComb-
id1926	JHS	none				0	none																													no	AgeAccelComb-
id1927	JHS	none				0	none																													no	AgeAccelComb-
id1928	JHS	none				0	none																													no	AgeAccelComb-
id1929	JHS	none				0	none																													no	AgeAccelComb+
id1930	JHS	none				0	none																													no	AgeAccelComb-
id1931	JHS	none				0	none																													no	AgeAccelComb-
id1932	JHS	none				0	none																													no	AgeAccelComb-
id1933	JHS	none				0	none																													no	AgeAccelComb-
id1934	JHS	none				0	none																													no	AgeAccelComb-
id1935	JHS	none				0	none																													no	AgeAccelComb-
id1936	JHS	none				0	none																													no	AgeAccelComb-
id1937	JHS	none				0	none																													no	AgeAccelComb+
id1938	JHS	none				0	none																													no	AgeAccelComb-
id1939	JHS	none				0	none																													no	AgeAccelComb-
id1940	JHS	none				0	none																													no	AgeAccelComb-
id1941	JHS	none				0	none																													no	AgeAccelComb-
id1942	JHS	none				0	none																													no	AgeAccelComb-
id1943	JHS	none				0	none																													no	AgeAccelComb-
id1944	JHS	none				0	none																													no	AgeAccelComb+
id1945	JHS	none				0	none																													no	AgeAccelComb-
id1946	JHS	none				0	none																													no	AgeAccelComb-
id1947	JHS	none				0	none																													no	AgeAccelComb-
id1948	JHS	none				0	none																													no	AgeAccelComb+
id1949	JHS	none				0	none																													no	AgeAccelComb-
id1950	JHS	none				0	none																													no	AgeAccelComb+
id1951	JHS	none				0	none																													no	AgeAccelComb-
id1952	JHS	none				0	none																													no	AgeAccelComb-
id1953	JHS	none				0	none																													no	AgeAccelComb-
id1954	JHS	none				0	none																													no	AgeAccelComb-
id1955	JHS	none				0	none																													no	AgeAccelComb-
id1956	JHS	none				0	none																													no	AgeAccelComb-
id1957	JHS	none				0	none																													no	AgeAccelComb+
id1958	JHS	none				0	none																													no	AgeAccelComb-
id1959	JHS	none				0	none																													no	AgeAccelComb-
id1960	JHS	none				0	none																													no	AgeAccelComb-
id1961	JHS	none				0	none																													no	AgeAccelComb+
id1962	JHS	none				0	none																													no	AgeAccelComb-
id1963	JHS	none				0	none																													no	AgeAccelComb+
id1964	JHS	none				0	none																													no	AgeAccelComb-
id1965	JHS	none				0	none																													no	AgeAccelComb-
id1966	JHS	none				0	none																													no	AgeAccelComb-
id1967	JHS	none				0	none																													no	AgeAccelComb+
id1968	JHS	none				0	none																													no	AgeAccelComb-
id1969	JHS	none				0	none																													no	AgeAccelComb-
id1970	JHS	none				0	none																													no	AgeAccelComb-
id1971	JHS	none				0	none																													no	AgeAccelComb-
id1972	JHS	none				0	none																													no	AgeAccelComb-
id1973	JHS	none				0	none																													no	AgeAccelComb-
id1974	JHS	none				0	none																													no	AgeAccelComb-
id1975	JHS	none				0	none																													no	AgeAccelComb-
id1976	JHS	none				0	none																													no	AgeAccelComb-
id1977	JHS	none				0	none																													no	AgeAccelComb+
id1978	JHS	none				0	none																													no	AgeAccelComb-
id1979	JHS	none				0	none																													no	AgeAccelComb+
id1980	JHS	none				0	none																													no	AgeAccelComb+
id1981	JHS	none				0	none																													no	AgeAccelComb-
id1982	JHS	none				0	none																													no	AgeAccelComb-
id1983	JHS	none				0	none																													no	AgeAccelComb-
id1984	JHS	none				0	none																													no	AgeAccelComb-
id1985	JHS	none				0	none																													no	AgeAccelComb-
id1986	JHS	none				0	none																													no	AgeAccelComb-
id1987	JHS	none				0	none																													no	AgeAccelComb+
id1988	JHS	none				0	none																													no	AgeAccelComb-
id1989	JHS	none				0	none																													no	AgeAccelComb-
id1990	JHS	none				0	none																													no	AgeAccelComb-
id1991	JHS	none				0	none																													no	AgeAccelComb-
id1992	JHS	none				0	none																													no	AgeAccelComb-
id1993	JHS	none				0	none																													no	AgeAccelComb-
id1994	JHS	none				0	none																													no	AgeAccelComb-
id1995	JHS	none				0	none																													no	AgeAccelComb-
id1996	JHS	none				0	none																													no	AgeAccelComb+
id1997	JHS	none				0	none																													no	AgeAccelComb+
[truncated: 3,315 more rows]
